# Supplementary material for: Questionable science and reproducibility in electrical brain stimulation research
Source: PLoS One. 2017 Apr 26;12(4):e0175635. doi: 10.1371/journal.pone.0175635 (PMC5405934; doi:10.1371/journal.pone.0175635)
Supplement: S3 File — (XLS) [file pone.0175635.s003.xls]

## Sheet: SURVEY
ID	Psy	CognNeurosc	MotorControl	ClinNeurol	Psych	Rehab	Neurophysiol	years_EBS	AtDCS	CtDCS	tACS	tRNS	MtDCS	TES	ptDCS	pub	unpub	TechIssues	Neg_notSubmit	Neg_reject	Pos_notSubmit	Pos_reject	power	persExp	sampSizePub	dataLooking	pilotData	stopEarlyNoEffect	allowMore	stopEarlyEffect	noStrategy	AtDCS_main	AtDCS_sub	AtDCS_comment	CtDCS_main	CtDCS_sub	CtDCS_comment	MtDCS_main	MtDCS_sub	MtDCS_comment	tACS_main	tACS_sub	tACS_comment	tRNS_main	tRNS_sub	tRNS_comment	TES_main	TES_sub	TES_comment
ID717	0	0	1	1	0	1	1	7	1	1	0	0	0	0	0	1	2	0	0	0	0	0	1	0	1	0	0	0	0	0	0	Yes	Smaller		Yes	Larger
ID287	0	0	1	0	0	1	1	6	1	1	0	0	0	0	0	3	5	0	1	0	4	0	0	8	0	0	0	0	0	0	0	Yes	Yes		Yes	Smaller
ID715	0	0	0	0	1	0	0	8	1	0	0	1	0	0	0	20	0	0	0	0	0	0	5	0	5	0	0	0	0	0	0	Sometimes		Some studies were negative. Others were consistent with previous published results. Differences possibly due to stimulation parameters or participant sample.									Only chose this option as study is still ongoing and no prior results have been published so reproducibility is not an issue.	Sometimes
ID676	0	0	0	0	1	0	0	4	1	1	0	0	0	0	1	2	1	0	1	0	0	0	0	1	1	0	0	0	0	0	0	No	e		No	e
ID142	0	1	1	1	0	1	1	8	1	1	0	0	0	0	0	15	1	0	1	0	0	0	6	0	5	0	0	0	2	2	0	Yes	Yes		Yes	Yes
ID271	0	1	0	0	0	0	0	4	1	1	0	0	0	0	0	2	1	0	1	0	0	0	0	0	1	0	0	0	0	0	0	Yes	Yes		Yes	Yes
ID691	0	1	1	0	0	1	0	4	1	1	0	0	0	0	0	3	3	0	3	0	0	0	0	0	0	0	3	0	0	0	0	Sometimes		we conducted the larger sample study (56 subjects) and aprox 50% of the sample has the expected response while the other 50% did not show any response	No	d
ID697	0	0	0	0	0	0	1	15	1	1	0	0	0	0	1	6	1	1	0	0	0	0	0	0	0	0	0	0	5	1	0	Sometimes		sometime opposite effect	Sometimes		sometime opposite effect
ID324	0	0	1	0	0	1	0	3	1	1	0	0	0	0	0	2	2	0	2	0	0	0	0	1	2	0	1	0	0	0	0	Sometimes		In one of my studies I showed a facilitation when stimulating the motor cortex, and in another one, I show an inhibition when stimulating the cerebellum	No	f	In the study, I found that cathodal tDCS over the cerebellum led to improved performance in saccadic adaptation. I then decided to publish the finding, as it was still interesting
ID538	0	0	0	0	0	0	1	4	1	1	0	0	1	0	0	3	1	0	0	1	0	0	2	0	2	0	0	0	0	0	0	Sometimes		Increased cortical excitability	Yes	Yes	Varied response in literature but we found no effect	Yes	Yes	Increased cortical excitability
ID215	0	0	1	0	0	1	1	5	1	0	0	0	0	0	0	2	1	0	1	0	0	0	2	0	0	0	0	0	0	0	0	Yes	Yes
ID217	1	1	0	0	0	1	0	5	1	1	0	0	0	0	0	6	1	0	0	0	1	0	4	0	1	0	0	0	1	0	1	Sometimes		Not as powerful as previous published studies.	No	a
ID50	1	1	0	0	0	0	0	2	1	1	0	0	0	0	0	1	4	0	1	0	2	0	0	0	1	0	0	0	4	0	0	Sometimes		Found a similar pattern in one study, another one the effect was null. It wasn't a perfect replication so could have been related to methodological differences.	Sometimes		Mixed findings across two cathodal studies - one as anticipated, the other not. I have concerns about the design of one, which is why I'm not planning to publish it. The other one I hope to get around to writing up for publication.
ID81	0	0	0	0	1	0	0	4	1	0	0	1	0	0	0	2	0	0	0	0	0	0	0	2	0	0	0	0	0	0	0	No	f											No		First study with this protocol.
ID718	1	1	0	0	0	0	0	4	1	1	1	0	0	0	0	2	2	0	0	0	0	0	2	2	0	0	0	0	0	0	0	Yes	Yes		Yes	Yes					Yes	Yes
ID184	1	1	1	1	1	0	0	2	1	1	0	0	0	0	0	2	2	0	0	0	0	0	0	0	2	0	2	0	0	0	0	Yes	Larger		Yes	Yes
ID848	1	1	0	1	0	1	1	4	1	1	1	1	0	0	0	2	5	1	3	0	1	0	1	0	1	0	0	2	1	0	0	Yes	Smaller		Yes	Smaller					Yes	Smaller		No	d
ID117	0	0	1	1	0	1	1	20	1	1	1	0	0	0	0	15	2	0	0	0	2	0	15	0	0	0	0	0	0	0	0	Yes	Yes		Yes	Yes					Yes	Yes
ID88	0	0	0	0	0	1	0	3	0	0	0	0	0	0	1	6	2	0	0	0	0	2	6	0	0	0	0	0	0	0	0
ID46	0	0	0	1	0	0	1	5	1	1	1	0	0	0	0	2	2	1	0	0	0	1	1	1	1	0	1	0	0	0	0	No	d,e		Sometimes		Difficult to say since the study was new and no previous data were available				Sometimes		under analysis
ID409	1	1	0	0	1	0	1	2	1	0	1	0	0	0	0	3	3	0	0	0	3	0	0	2	2	0	1	0	1	0	0	Sometimes		I'm not convinced about some cognitive improvement already reported							Sometimes		In general
ID474	0	1	1	0	0	0	1	3	1	1	0	0	0	0	0	3	7	1	3	2	1	1	3	1	3	0	2	1	1	0	1	No	c,f	we did not publish those findings yet as they are rejected	Sometimes		our data of cathodal stimulation is quite noisy. We contacted the original authors and modified our stimulation protocol.
ID681	0	1	0	0	0	0	1	2	1	1	0	0	0	0	0	3	0	0	0	0	0	0	0	1	0	0	0	0	0	0	0	Yes	Smaller		Yes	Smaller
ID544	0	1	0	0	0	0	0	3	1	1	1	0	1	0	0	3	0	0	0	0	0	0	1	0	2	0	1	0	0	0	0	Yes	Yes		No	c		Yes	Smaller		Yes	Yes
ID53	0	0	1	0	0	0	1	1	1	1	0	0	0	0	0	1	0	0	0	0	0	0	0	0	0	1	0	0	0	0	0	Yes	Yes	The sign of the effect I observed agreed with what literature reports for cortical exvitability. With regard to the magnitude, the effect I studied was not analysed before.	Yes	Yes	The sign of the effect I observed agreed with what literature reports for cortical exvitability. With regard to the magnitude, the effect I studied was not analysed before.
ID279	0	0	0	1	0	1	0	7	1	1	0	0	0	0	0	12	1	0	0	1	0	0	0	0	0	0	0	0	0	0	1	Yes	Yes		Yes	Yes
ID723	1	1	1	0	0	0	1	6	1	1	1	0	0	0	0	3	0	0	0	0	0	0	5	0	5	0	0	0	2	0	0	Sometimes		We sometimes observed larger effect and other times smaller effect. One study found no physiological effect, but we think it was at least due to the insensibility of the measurement we used.	Sometimes		we observed no physiological changes following 5min ctdcs, but observed decreased cs excitability after 10min ctdcs.				Yes	Yes
ID177	0	1	0	0	0	0	0	7	1	1	1	0	1	0	0	10	2	1	1	0	0	0	2	3	6	0	0	0	0	0	0	Sometimes		70% of the times	Sometimes		seldom used	Yes	Smaller		Yes	Yes
ID72	0	0	0	0	0	1	0	5	1	1	0	0	0	0	1	6	4	0	1	0	1	2	6	0	0	0	0	0	0	0	0	Sometimes		In one, out of six studies, the results were exactly similar to what has been reported in positive results. In the other six studies the results differed in at least one outcome measure, or was reported for the first time.	Sometimes		I could ot find a proper response, as the study was the first to involve the specific condition.
ID261	0	1	1	0	0	0	1	7	1	1	1	0	0	0	0	4	2	0	2	0	0	0	0	1	1	0	0	0	1	0	0	Sometimes		subject viriability	Sometimes		subject variability				Sometimes		subject variability
ID330	1	1	0	1	0	1	0	6	1	1	0	0	0	0	0	3	0	0	0	0	0	0	0	0	3	0	0	0	0	0	0	No	f		No	f
ID529	1	0	0	0	1	0	0	2	1	1	0	1	0	0	0	1	3	0	0	0	0	0	1	0	1	0	0	0	0	0	0	Sometimes		This question does not apply to our work, as similar questions have not been previously asked	Sometimes		This question does not apply to our work, as similar questions have not been previously asked						This question does not apply to our work, as similar questions have not been previously asked	Sometimes
ID77	0	0	0	0	0	1	0	6	1	1	0	0	0	0	0	2	5	0	2	0	0	0	2	0	2	0	0	0	1	0	0	Sometimes		A lot of inter individual variability	Sometimes		As above
ID90	1	1	0	0	0	0	0	4	1	0	0	0	0	0	0	1	1	0	0	0	1	0	0	0	1	0	0	0	1	0	0	Yes	Yes
ID684	0	1	0	0	1	0	0	3	1	1	0	0	1	0	0	1	2	0	1	0	1	0	0	1	1	1	0	0	1	0	0	No	e		No	e		Yes	Yes
ID92	0	1	1	0	0	0	1	4	0	0	1	0	0	0	0	1	0	0	0	0	0	0	0	0	1	0	0	0	0	0	0										Yes	Yes
ID705	1	1	0	0	0	0	0	8	0	0	1	0	0	0	0	17	1	0	1	0	0	0	16	0	0	0	0	0	0	0	1										Yes	Yes
ID590	1	1	0	0	0	0	0	2	1	1	0	0	0	0	0	0	1	0	0	0	1	0	0	0	0	0	0	0	0	0	1	No	d		No	d
ID765	0	0	0	1	0	0	1	2	0	1	0	0	0	0	0																				Sometimes		decrease IEDs
ID385	0	0	0	0	1	0	0	2	1	0	1	0	0	0	0	1	1	0	0	0	0	0	0	0	0	0	1	0	0	0	1	Yes	Yes	not really clar							No	a
ID442	0	1	1	1	1	0	1	12	1	1	0	0	0	0	0	9	2	1	0	1	0	0	0	0	9	0	0	0	0	0	0	Sometimes		in epilepsy and depression	No	f
ID451	1	1	0	0	0	1	0	8	1	1	0	0	0	0	0	7	4	1	1	1	0	1	0	0	0	0	0	0	6	0	1	Sometimes		Large between subject variability is common. We have found increased task performance following anodal tDCS fairly reliably. However, in one study we found that anodal tDCS impaired learning rather than enhancing it as we expected	Sometimes		Large variability between subjects makes some dataset very difficult to interpret.
ID555	1	1	0	0	0	0	0	3	0	0	0	1	0	0	0	1	2	0	0	0	0	2	0	0	3	0	0	0	0	0	0													Yes	Smaller
ID448	0	0	1	1	0	1	0	8	1	1	0	0	0	0	0	7	0	0	0	0	0	0	6	2	2	0	0	0	0	0	0	Yes	Larger	We use very successfully a bi-hemispheric anodal-cathodal stimulation	Yes	Yes
ID399	1	1	0	0	0	0	0	4	1	1	0	1	0	0	0	1	2	0	1	0	1	0	0	2	1	0	0	0	0	0	0	Sometimes		By using anodal and cathodal tDCS for different conditions, the observed effects went in the opposite direction (similar as in literature), but cathodal stimulation lead to enhancement and anodal stimulation to impairment of our observed effect.	Sometimes		By using anodal and cathodal tDCS for different conditions, the observed effects went in the opposite direction (similar as in literature), but cathodal stimulation lead to enhancement and anodal stimulation to impairment of our observed effect.						still under analysis	Sometimes
ID31	0	0	0	1	0	0	0	4	1	1	0	0	0	0	0	1	0	0	0	0	0	0	1	0	0	0	0	0	0	0	0	No	f		No	f
ID329	1	1	0	0	1	0	0	4	1	1	0	0	0	0	0	2	0	0	0	0	0	0	0	2	2	0	0	0	0	0	0	Sometimes		xxx	Sometimes		xxx
ID789	0	0	1	0	0	1	0	6	1	1	0	0	1	0	0	6	5	0	1	0	3	1	2	0	5	0	1	0	1	0	0	Yes	Yes		Yes	Yes		Yes	Smaller
ID224	0	0	0	0	0	0	0	3	1	0	0	0	0	0	0	1	2	0	1	0	1	0	0	0	1	1	1	0	0	0	0	No	f
ID388	0	0	0	0	0	1	0	1	0	0	0	0	0	0	1								10	10	20	10	5	15	10	10	20
ID441	0	1	1	0	0	1	0	9	1	0	0	0	1	0	0	2	3	0	0	0	0	3	1	0	1	0	0	0	0	0	0	Yes	Yes					Yes	Yes
ID639	0	1	0	0	0	0	0	5	1	1	0	1	0	0	0	4	6	0	2	0	3	1	0	3	3	0	0	0	4	0	0	No		NB: We never tried exact replications	No		NB: We never tried exact replications							No		On a specific paradigm we first failed to find results using tDCS (negative results published) and then we found results using tRNS on the same paradigm (and positive results are being very difficult to publish!)
ID24	1	1	0	0	0	0	0	2	1	1	0	0	0	0	0	1	0	0	0	0	0	0	0	0	1	0	0	0	0	0	0	Sometimes		We used both cathodal and anodal simultaneously. We were generally able to reproduce similar effects as others, but our design and cognitive task was new in light of tDCS.	Sometimes		We used both cathodal and anodal simultaneously. We were generally able to reproduce similar effects as others, but our design and cognitive task was new in light of tDCS.
ID593	0	1	0	0	1	0	1	10	1	1	0	1	1	0	0	25	1	0	1	0	0	0	10	5	5	3	3	1	2	1	0	No	a,f		Sometimes		Novel application - no prior results reported	Sometimes		Novel application - no prior results reported				No	a,f
ID153	0	0	1	0	0	1	1	8	1	1	0	0	0	0	0	4	2	0	0	0	1	0	0	3	3	0	1	0	1	0	0	Yes	Yes		No	f
ID43	0	1	0	0	0	0	0	3	1	1	0	0	0	0	0	2	0	0	0	0	0	0	0	0	0	1	1	1	0	0	0	Yes	Smaller		Yes	Smaller
ID412	0	1	0	1	0	1	1	7	1	1	1	0	0	0	0	8	0	0	0	0	0	0	5	0	0	0	1	0	0	0	0	Yes	Smaller		Yes	Smaller					Yes	Smaller
ID583	1	1	1	0	0	0	0	3	1	1	1	1	0	0	0	0	5	0	4	0	0	0	1	1	2	4	1	0	2	0	2	Sometimes		Yes when using 2mA stimulation and more experienced participants, but not when participants were new and more nervous.	No	a					No	d		No	d	Effects was not found in one TMS study. \r\nOne behavioural task shows a trend and promising results but post hoc power analysis revealed that a much larger sample (beyond the studies remit) would be necessary to reach significance.
ID131	0	0	1	0	0	0	1	3	1	1	1	0	1	0	0	2	1	0	0	1	0	0	3	0	3	0	1	0	0	0	0	Yes	Smaller		Yes	Smaller		Yes	Smaller		Yes	Smaller
ID618	0	0	1	0	0	1	1	6	1	1	0	0	1	0	1	20	6	0	0	0	4	2	6	0	2	0	6	0	0	0	0	Yes	Yes		Yes	Yes		Yes	Yes
ID732	0	1	0	0	0	0	0	4	1	1	1	0	0	0	0	8	5	0	0	0	5	0	0	0	0	0	8	0	0	0	0	Yes	Yes		Yes	Yes					No	d
ID60	0	1	1	0	0	1	1	14	1	1	0	0	0	0	0	10	2	1	1	0	0	0	5	0	4	0	1	0	0	0	0	Yes	Yes	The effect was variable. One problem has been that size effects have not been reported in the literature.	Sometimes		Overall, the effects of cathodal tDCS seemed more variable than anodal tDCS
ID115	0	1	1	1	0	1	1	12	1	1	0	1	0	0	0	9	2	1	0	1	0	0	2	7	0	0	2	3	0	0	0	Yes	Yes		Yes	Yes								No
ID685	0	1	1	1	1	1	1	7	1	1	0	0	1	0	0	2	4	1	0	0	1	0	2	0	1	0	1	0	0	0	0	Yes	Yes		Yes	Yes		Yes	Smaller
ID170	1	1	1	0	0	1	1	8	1	1	1	1	0	0	0	7	1	0	1	0	0	0	1	1	0	1	0	0	6	0	0	Yes	Yes		Yes	Yes					Yes	Smaller		Yes	Yes	We found positive effects not previously reported in literature
ID104	0	1	0	1	0	1	1	7	1	1	1	1	0	0	0	8	4	0	0	0	3	1	7	0	0	0	5	0	0	0	0	Yes	Yes		Yes	Smaller					Yes	Smaller		Yes	Yes
ID147	1	1	0	0	1	0	0	5	1	1	0	1	0	0	0	2	0	0	0	0	0	0	1	0	1	0	0	0	0	0	0	Sometimes		I have conducted studies looking at inter-individual differences in response to tDCS. When data was looked at in sub-groups certain sub-groups followed the expected pattern and others did not.	No		I have not used cathodal tDCS						Study underway and full data set not yet available	Sometimes
ID713	0	1	1	0	0	0	0	3	1	1	0	0	0	0	0	1	2	2	0	0	0	0	0	0	1	0	0	0	0	0	0	Sometimes		Have both failed replication (of our own effect) and replicated another groups	Yes	Smaller
ID846	0	0	0	0	1	0	0	5	1	1	0	0	0	0	0	2	1	0	1	0	0	0	2	0	0	0	1	0	0	0	0	Yes	Yes		No	d,f
ID122	0	0	1	0	0	1	0	4	1	0	0	0	0	0	0	1	5	0	0	1	3	1	4	0	1	0	0	0	0	0	0	Sometimes		We have been able to reproduce a similar effect on muscle strength (maximum isometric voluntary contraction) but not on pain alleviation in chronic musculoskeletal disorders.
ID54	1	1	0	0	0	0	0	4	1	1	0	0	0	0	0	3	0	0	0	0	0	0	3	0	0	0	0	0	0	0	0	Yes	Yes		Yes	Yes
ID484	1	1	0	0	0	0	0	4	1	0	0	0	0	0	0	3	5	0	1	1	0	0	3	8	8	0	0	0	0	0	0	Sometimes		Some effect I replicated, some not.
ID436	0	1	1	1	0	1	1	15	1	1	0	0	0	0	0	130	5	1	2	2	0	0	10	80	30	5	5	0	10	0	0	Yes	Yes		Yes	Yes
ID825	1	1	1	1	0	1	1	6	1	1	1	0	0	0	0	2	5	0	0	0	5	0	0	5	0	0	2	0	5	0	0	Sometimes		We did not replicate previous studies. Our studies are original, first of their kind.	Sometimes		We did not replicate previous studies. Our studies are original, first of their kind.				Sometimes		We did not replicate previous studies. Our studies are original, first of their kind.
ID614	0	1	1	0	0	0	0	4	1	0	0	0	0	0	0	1	0	0	0	0	0	0	0	0	1	0	0	0	0	0	0	Yes	Yes
ID793	1	1	1	1	0	1	1	16	1	1	1	1	1	0	0	100	0	0	0	0	0	0	50	20	10	10	0	0	10	0	0	Yes	Yes		Yes	Yes		Yes	Yes	no repetition of previous results	Yes	Yes		Sometimes
ID836	1	1	0	0	0	0	0	4	1	1	0	1	0	0	0	2	2	0	0	0	2	0	0	0	4	0	0	0	0	0	0	Yes	Yes		No	f								Yes	Yes
ID71	1	1	0	0	0	0	1	5	1	1	0	0	1	0	0	5	3	1	1	0	1	0	0	5	5	1	3	0	3	0	0	Sometimes		I have found excitatory anodal tDCS outcomes sometimes.	Yes	Yes	I have never tryed to replicate the exact sam task as some previous study, but found cathodal tDCS effects that where compatible to what was found in the literature.	Sometimes		We are still making sense of some of my data with 2 tDCS devices.
ID181	1	1	0	0	0	0	0	4	1	0	0	1	0	0	0	1	3	1	0	0	1	1										No	a											Yes	Smaller
ID182	0	1	0	0	0	0	0	4	1	1	1	0	0	0	0	5	1															No	f		No	a					Yes	Yes
ID445	0	0	1	1	0	0	1	15	1	1	1	0	1	0	0	40	4	0	4	0	0	0	10	5	20	5	0	0	0	0	0	Sometimes		variable results, sometimes as written by others, but not always. 50/50	Sometimes		as above	Sometimes		as above	Sometimes		as above
ID774	0	0	0	0	1	0	0	4	1	1	0	0	0	0	0	1	1	0	0	0	1	0	1	0	0	0	0	0	0	0	0	Yes	Smaller	Only clinical effect was studied.	Yes	Smaller	Only clinical effect was studied.
ID244	0	1	0	0	0	0	1	6	1	1	1	0	0	0	0	3	6	0	0	0	6	0	2	0	2	0	0	0	0	0	2	Yes	Larger		Yes	Yes					Yes	Smaller
ID95	0	0	1	0	0	1	0	4	1	0	0	0	0	0	0	5	0	0	0	0	0	0	1	0	1	0	1	0	0	0	0	Yes	Yes
ID651	1	1	1	1	0	1	1	3	1	1	0	0	0	0	0	1	0	0	0	0	0	0	0	0	1	0	0	0	0	0	0	No	f		Yes	Yes
ID234	0	1	1	0	1	1	0	5	1	1	0	0	0	0	0	4	0	0	0	0	0	0	1	0	3	0	0	0	0	0	0	Yes	Smaller		No
ID803	0	1	0	0	0	0	0	6	1	1	1	1	0	0	0	10	1	1	0	0	0	0	10	0	0	0	0	0	0	0	0	Yes	Yes		Yes	Yes					Yes	Yes		Yes	Yes
ID810	1	1	0	0	0	0	0	2	1	1	0	0	0	0	0	7	10	2	1	0	0	0	0	10	10	0	0	0	0	0	0	Yes	Yes		No	f
ID406	0	1	0	0	0	0	0	15	1	1	1	1	0	0	0	6	1	1	0	0	0	0	0	0	5	0	0	1	1	0	0	Sometimes		sometimes not reproducing even my own effects	Sometimes		sometimes not reproducing even my own effects				Sometimes		sometimes not reproducing even my own effects	No	d
ID604	0	0	1	0	0	0	0	7	1	0	1	1	0	0	0	6	1	0	1	0	0	0	1	0	3	0	0	1	0	0	2	Yes	Smaller	All our motor learning studies in healthy subject produced small effects and we documented high inter-subject variability. In patients, we found larger effects that are comparable to the literature.							Yes	Larger	We used a different outcome measurement than previous studies and used tACS with a very specific research question (cross-frequency coupling)	Yes	Larger	We designed our experiment specifically to test whether tRNS can be used to employ a stochastic resonance mechanism. This gave a surprisingly large effect (Cohen\'s d 0.6)
ID623	0	1	0	0	0	1	1	10	1	1	1	1	0	0	0	4	2	0	1	0	1	0	2	2	2	0	0	0	0	0	0	No	a		No	b					No	e		No	e
ID769	1	1	0	1	0	1	0	7	1	1	0	0	0	0	0	5	3	0	0	0	3	0	1	2	0	0	0	0	0	0	0	Yes	Larger		No	d
ID546	0	1	0	0	0	0	1	7	1	0	0	0	0	0	0	1	2															No	f
ID86	0	1	0	0	1	0	0	8	1	1	0	1	1	0	0	20	2	0	0	0	0	0	20	0	0	0	0	0	0	0	0	Yes	Smaller		Yes	Yes		Yes	Yes					No	e
ID551	0	0	1	0	0	1	1	10	1	1	0	0	0	0	0	4	0	0	0	0	0	0	4	0	0	0	0	0	0	0	0	Yes	Yes		Sometimes		We haven't used cathodal in our studies to date.
ID759	0	0	0	0	0	0	0	3	1	1	0	0	0	0	0	2	0	0	0	0	0	0	1	0	1	0	0	0	0	0	0	Yes	Yes		Yes	Yes
ID700	1	1	0	0	0	0	0	5	1	1	1	1	0	0	0	2	5	1	3	0	1	0	3	0	0	0	0	0	0	0	2	Sometimes		We had one effect of anodal tDCS on visual cortex that was consistent with previous results and another with null results (with N=28) - I have no idea what went wrong there. Another results on anodal tDCS to left dlPFC had no discernible effect on a measure of executive functioning (N=20) - again, that was puzzling.	No	d	I\'ve generally had poor success with cathodal tDCS with 3 null results. Some of these results will be published as they are still meaningful (there was no option for that in the previous page).				Yes	Yes		Yes	Yes
ID487	0	0	0	0	0	0	1	8	1	0	0	0	0	0	0	10	0															Sometimes		We used different electrodes montage (i.e. anodal T3 and cathodal Fp2) which is different from almost studies.
ID199	0	0	1	0	0	0	0	11	1	1	1	0	0	0	0	16	18						0	2	14	0	0	0	0	0	0	Sometimes		in 50% of the cases	Sometimes		in 50% of the cases				Yes	Yes
ID116	0	0	1	0	0	1	1	20	1	1	0	0	1	0	0	40	6	2	2	0	2	0	10	15	10	0	1	2	4	0	0	Yes	Yes	similar	Sometimes		not always	Sometimes		havent completed the study yet
ID616	0	0	1	0	0	1	1	12	0	0	0	0	0	0	0	0	0	0	0	0	0	0	2	0	3	0	0	0	0	0	0
ID25	0	0	1	1	0	1	1	5	1	1	0	0	0	0	0	3	3	0	0	0	3	0	0	0	0	0	2	0	1	0	0	Yes	Yes		Yes	Yes
ID91	1	1	0	0	0	0	0	4	1	1	0	0	0	0	0	2	2	0	0	0	2	0	2	1	1	0	0	0	0	0	0	Yes	Smaller		Yes	Yes
ID298	1	1	0	0	1	0	0	7	1	1	0	0	0	0	0	70	0	0	0	0	0	0	5	0	5	0	0	0	0	0	0	Yes	Yes		No	d
ID493	1	1	0	0	1	0	0	7	1	1	0	0	0	0	0	1	9	0	5	0	4	0	0	9	9	0	0	0	0	0	0	No	a,b,f		Yes	Yes
ID527	1	0	0	0	1	0	0	3	1	1	0	0	0	0	0	1	0	0	0	0	0	0	2	0	2	0	0	0	0	0	0	Yes	Smaller	N/A - used in novel population (dementia)	No
ID773	0	1	0	0	0	0	0	2	1	1	0	1	0	0	0	1	1	0	1	0	0	0	0	0	2	0	0	0	0	0	0	Yes	Smaller		Yes	Smaller								No	d
ID554	0	0	0	0	0	1	0	6	1	1	0	0	0	0	0	2	0	0	0	0	0	0	0	0	1	0	2	0	0	0	0	Sometimes		Need higher intensity or longer duration	Sometimes		Need higher intensity or longer duration
ID733	0	0	1	1	0	1	0	1	1	0	0	0	0	0	0	1	1	0	0	0	0	0	2	0	0	0	0	0	0	0	0	Sometimes		On grip strength but not on Jebson Taylor Test
ID721	0	1	0	0	1	0	0	8	1	1	0	1	0	0	0	1	2	0	0	0	1	0	2	0	0	0	1	0	0	0	0	Sometimes		We failed to reproduce one published outcome but reproduced another effect reported in the same manuscript. However, the study was not designed identically,	Sometimes		The effect we were measuring had not previously been reported in the literature						The effect we were measuring had not previously been reported in the literature	Sometimes
ID818	0	1	1	1	0	0	0	10	1	1	0	0	0	0	0	6	2	0	0	0	2	0	5	3	2	0	0	0	0	0	0	Sometimes		Some experiments were not performed previously	Sometimes		Some experiments were not performed previously
ID47	1	1	0	0	0	0	0	5	1	1	0	0	0	0	0	2	3	2	1	0	0	0	2	1	1	0	1	0	0	0	0	Sometimes		in the domain of working memory we replicated, but not in the motor domain	Sometimes		Never conducted a study where we were interested specifically in the effect of the negative pole.
ID227	1	1	0	0	0	0	0	3	1	1	1	1	1	0	0	5	3	0	2	1	0	0	5	0	0	0	0	0	0	0	0	Sometimes		yes, but never as strongly	No	d		No	a,f		Yes	Yes		Yes	Smaller
ID97	1	1	1	1	1	1	0	16	1	1	0	0	0	0	0	30	1	1	0	0	0	0	1	30	30	0	0	0	0	0	0	Yes	Yes		Yes	Yes
ID165	0	1	0	0	0	1	0	8	1	1	0	0	0	0	0	23	4	1	2	0	1	0	5	0	0	5	6	2	3	0	2	Yes	Smaller		Yes	Smaller
ID180	0	0	1	0	0	1	0	4	1	0	0	0	0	0	0	1	3	0	0	0	2	1	2	0	2	0	0	0	0	0	0	Sometimes		We did not find effective pain alleviation with anodal tDCS.
ID782	0	0	1	0	0	1	1	5	1	1	0	0	0	0	0	3	6	2	0	2	0	2	9	0	0	0	0	0	0	0	0	Yes	Smaller		Yes	Smaller
ID82	0	0	1	0	0	0	0	6	1	1	0	0	0	0	0	2	1	0	0	0	0	1	0	0	0	0	1	0	0	0	2	Yes	Yes	This question is weird because in my case, it was a completely novel application of tDCS. So, this was not based on any previous studies. We simulated a new brain region and we obtained a positive result. But we did not try to reproduce anything. So, this choice is not proposed	Sometimes		In one of our study, we found the same effect for anodal and for cathodal stimulation. This was published as such. We now understand why it is so.
ID256	1	1	0	0	0	0	0	4	1	0	1	0	0	0	0	6	1	0	1	0	0	0	0	0	3	0	0	0	2	0	0	Sometimes		one study where anodal tDCS resulted in decline where a facilitation was expected							Yes	Yes
ID849	0	0	1	0	0	1	1	5	1	1	0	0	0	0	1	1	2	0	2	0	0	0	1	0	2	0	0	0	0	0	0	No	d		No	d
ID778	0	1	0	0	0	0	0	3	1	1	0	0	0	0	0	2	0	0	0	0	0	0	0	2	1	0	0	0	0	0	0	Sometimes		Not all stimulation conditions lead to results	Sometimes		Never done in previous litterature
ID465	1	1	0	0	0	1	0	4	1	1	1	0	0	0	0	2	2	0	2	0	0	0	0	4	2	4	0	0	2	0	0	Sometimes		Yes for one study (dual anodal/cathodal), no for another dual study. Resulted in a reduction of performance in another study (contrary to expectations). Did not replicate for one other.	Sometimes		Yes for one study (dual anodal/cathodal), no for another dual study, no for two anode-only others.				No	a
ID424	0	1	0	0	0	0	1	3	1	1	1	1	1	0	0	2	2	1	1	0	0	0	0	4	4	4	0	2	2	0	0	Sometimes		we were able to replicate previous findings on 1 study over 3	No	d		No	d		No	d		Yes	Yes
ID670	1	0	0	0	0	0	0	4	1	1	0	0	0	0	0	2	2	0	1	0	1	0	0	0	1	0	1	0	0	0	0	No	f		Yes	Yes
ID509	1	1	0	0	0	0	1	2	1	0	0	0	0	0	0	1	2	0	1	0	1	0	0	3	0	3	0	0	0	0	0	Yes	Smaller
ID541	0	0	0	0	0	0	0	4	1	1	1	1	0	0	0	2	4	0	2	0	2	0	2	0	4	0	0	0	0	0	0	Sometimes		I would argue that, due to a lack of consistency in the way in which tES methods are reported, this question is very difficult to answer. You may not replicate a study where, on the surface, your methods are similar, but due to different electrodes/stimulation times/online versus offline stimulation, etc etc) you are simply not comparing like with like. I would also not the our use of Anodal tDCS…	Sometimes		As above				Sometimes		As above.	Sometimes
ID853	0	1	1	0	0	0	1	20	1	1	1	1	1	0	0	10	4	0	0	0	1	3	3	0	2	0	2	3	0	0	0	Yes	Smaller		Yes	Smaller		Yes	Yes		Yes	Larger		Yes	Yes
ID316	1	1	0	0	1	0	0	10	1	1	0	0	0	0	0	2	1	0	0	0	1	0	1	1	1	0	0	0	0	0	0	Yes	Yes		Yes	Yes
ID437	0	0	1	1	0	1	1	3	1	1	0	0	0	0	0	2	1	1	0	0	0	0	1	1	1	0	0	0	0	0	0	No	b		Yes	Smaller
ID654	1	1	0	0	1	0	0	4	1	0	0	0	0	0	0	4	2	1	0	1	0	0	6	6	6	0	0	0	0	0	0	Yes	Yes
ID601	1	1	0	0	0	0	0	5	1	1	1	1	1	0	0	11	10	0	3	0	6	1	0	21	21	0	6	0	21	0	0	Sometimes		We tend to replicate effects in the same population (e.g. students), but have found that these effects can vary (e.g. have opposite patterns) in different groups (e.g. varying by age, expertise). There has been one example where we have repeated failed to replicate another lab's effect using anodal tDCS on several occasions using identical parameters and sampling from the same age group.	Yes	Yes	We rarely use cathodal tDCS but in the one circumstance we did we replicated effects in the same population.	Sometimes		The answer here is really not applicable since the original literature did not use multi-channel. The pattern was consistent with existing literature, but not a direct reproduction.	Yes	Yes	The answer here is yes, but we have only replicated our own lab work using tACS in participants recruited from the same population and that has been reported in the same journal articles (i.e. we have only published tACS results that we replicate in the same paper as per tRNS).	Sometimes
ID286	1	1	0	0	0	0	0	2	1	1	0	0	1	0	0	1	4	0	0	0	4	0	1	0	1	0	0	0	0	0	0	Yes	Yes	Our study used some new outcome measures that had not been tested before with tDCS, but of the measures that had been tested with tDCS, the results were similar to what has been reported in the literature.	No	a,f		Sometimes		Generally, we see positive effects of anodal 4x1 tdcs on performance, but in some cases the performance is worse. One consideration, however, is that the specific paradigms we use have not been used with tDCS before.
ID649	0	0	0	0	0	1	0	4	1	1	0	0	0	0	0	1	0	0	0	0	0	0	1	1	1	1	1	1	1	1	1	Yes	Yes		Yes	Yes
ID838	0	0	1	0	0	1	1	5	1	1	0	0	0	0	0	1	0	0	0	0	0	0	1	0	0	0	0	0	0	0	0	Yes	Yes		Yes	Yes
ID391	1	1	0	0	0	0	0	4	1	1	1	1	0	0	0	4	2	0	2	0	0	0	2	0	0	2	0	0	0	0	0	Yes	Smaller		Sometimes		No replication of cathodal tDCS effect was aimed for.				Sometimes		tACS results are pending.	Sometimes
ID433	0	0	0	1	0	1	1	8	1	1	0	0	0	0	0	2	4	2	1	0	1	0	0	0	2	0	2	0	0	0	0	Yes	Yes		Sometimes		i did not use cathodal stimulation to reproduce published data
ID169	1	1	1	1	1	1	0	4	1	1	0	0	0	0	0	5	0	0	0	0	0	0	5	5	5	0	0	0	0	0	0	Yes	Yes		Yes	Yes
ID413	0	0	1	1	0	1	1	6	1	1	0	0	0	0	0	5	1	0	1	0	0	0	0	0	1	1	2	1	0	1	0	No	d,e		No	d
ID296	0	0	1	1	0	0	1	10	1	1	1	0	0	0	0	6	10	0	10	0	0	0	0	0	6	0	0	10	0	0	0	No	a		No	a					No	d
ID488	1	1	0	0	0	0	0	2	1	0	0	0	0	0	0	1	1	0	0	0	0	0	1	0	0	0	0	0	0	0	0	No	f
ID331	0	0	1	1	0	1	1	10	1	1	1	1	0	0	0	1	3	0	2	0	1	0	0	3	3	3	1	0	0	0	0	Yes	Yes		Yes	Yes					Yes	Yes		Yes	Yes
ID61	1	1	1	0	1	1	0	2	1	1	0	0	0	0	0	1	1	0	0	0	1	0	1	0	1	0	0	0	0	0	0	Yes	Yes		Yes	Yes
ID514	1	1	0	0	0	0	0	4	1	1	0	0	0	0	0	2	0	0	0	0	0	0	1	1	0	0	0	0	0	0	0	Sometimes		Observed behavioural effect in direction predicted by increased excitability	Sometimes		Observed (smaller) behavioural effect in direction predicted by decreased excitability
ID657	0	1	0	0	0	0	0	20	1	1	0	0	1	0	0	6	3	1	2	0	0	0	4	2	2	0	0	0	1	0	1	Sometimes		Small and unreliable effects in most attempts.	No	d		No	d,f	We were the first to attempt the technique.
ID70	1	1	0	0	0	0	0	7	1	1	0	0	1	0	0	8	0	0	0	0	0	0	3	2	3	0	0	0	0	0	0	Yes	Yes		Yes	Yes		No	f
ID530	0	0	0	1	0	1	1	20	1	1	0	0	1	0	0	90	15	1	8	0	4	2	45	40	0	0	20	0	0	0	0	Yes	Smaller		Yes	Yes		Yes	Yes
ID255	1	1	0	0	0	0	0	5	1	1	0	0	0	0	0	3	3	0	1	0	2	0	0	1	3	0	0	0	0	0	0	Sometimes		We were not replicating effects	No	c	We did not publish the null result
ID408	0	1	0	0	0	0	0	3	1	0	0	0	0	0	0	1	4	0	4	0	0	0	1	0	4	0	0	0	0	0	0	Sometimes		I have been able to replicate basic working memory effects of prefrontal cortical stimulation.
ID738	0	0	1	1	0	0	1	20	1	1	0	0	0	0	0	4	6	0	0	0	1	1	2	0	0	0	1	0	2	1	0	Yes	Yes		Yes	Yes
ID29	0	1	0	0	0	1	1	12	1	1	1	1	1	0	1	30	20	13	5	0	2	0	8	8	8	8	8	9	9	4	0	Sometimes		depending on the exp	Sometimes		depending on the exp	No	e		No	a,e,f		Sometimes
ID223	0	1	0	0	0	0	0	2	1	1	0	0	0	0	0	1	0	0	0	0	0	0	1	0	1	0	1	0	0	0	0	Yes	Larger		Yes	Smaller
ID85	1	1	0	0	1	0	0	15	1	1	1	1	0	0	0	10	2	0	2	0	0	0	5	1	1	0	5	0	0	0	0	Sometimes		No effect of anodal DLPFC on cognitive function	Sometimes		Large effect of cathodal tDCS DLPFC on cognitive fucntion (disruption)				Sometimes		Clinical effect	Yes	Yes	Clinical effect
ID586	0	0	0	0	1	0	0	3	1	1	0	0	0	0	0	2	2	0	0	0	0	0	0	0	2	0	0	0	0	0	0	Yes	Yes		Yes	Yes
ID292	0	0	1	0	0	1	1	6	1	1	0	0	0	0	0	30	1	0	1	0	0	0	3	0	1	0	0	0	0	0	0	Sometimes		Based on my experience, for the most times we were able to get an upregulation. However this seemed to be influenced by a number of factors such as the machine that we used, electrode montage that we used, etc.	Sometimes		This was more variable than anodal tDCS
COUNT	54	94	58	34	28	59	57
%	35.0649	61.039	37.6623	22.0779	18.1818	38.3117	37.013
# respondents with a response
At least once
At least once %
AVERAGE
SD
MEDIAN
25th
75th
[truncated: 24 more columns]

## Sheet: Q1
ID	Psy	CognNeurosc	MotorControl	ClinNeurol	Psych	Rehab	Neurophysiol
ID717	0	0	1	1	0	1	1
ID287	0	0	1	0	0	1	1
ID715	0	0	0	0	1	0	0
ID676	0	0	0	0	1	0	0
ID142	0	1	1	1	0	1	1
ID271	0	1	0	0	0	0	0
ID691	0	1	1	0	0	1	0
ID697	0	0	0	0	0	0	1
ID324	0	0	1	0	0	1	0
ID538	0	0	0	0	0	0	1
ID215	0	0	1	0	0	1	1
ID217	1	1	0	0	0	1	0
ID50	1	1	0	0	0	0	0
ID81	0	0	0	0	1	0	0
ID718	1	1	0	0	0	0	0
ID184	1	1	1	1	1	0	0
ID848	1	1	0	1	0	1	1
ID117	0	0	1	1	0	1	1
ID88	0	0	0	0	0	1	0
ID46	0	0	0	1	0	0	1
ID409	1	1	0	0	1	0	1
ID474	0	1	1	0	0	0	1
ID681	0	1	0	0	0	0	1
ID544	0	1	0	0	0	0	0
ID53	0	0	1	0	0	0	1
ID279	0	0	0	1	0	1	0
ID723	1	1	1	0	0	0	1
ID177	0	1	0	0	0	0	0
ID72	0	0	0	0	0	1	0
ID261	0	1	1	0	0	0	1
ID330	1	1	0	1	0	1	0
ID529	1	0	0	0	1	0	0
ID77	0	0	0	0	0	1	0
ID90	1	1	0	0	0	0	0
ID684	0	1	0	0	1	0	0
ID92	0	1	1	0	0	0	1
ID705	1	1	0	0	0	0	0
ID590	1	1	0	0	0	0	0
ID765	0	0	0	1	0	0	1
ID385	0	0	0	0	1	0	0
ID442	0	1	1	1	1	0	1
ID451	1	1	0	0	0	1	0
ID555	1	1	0	0	0	0	0
ID448	0	0	1	1	0	1	0
ID399	1	1	0	0	0	0	0
ID31	0	0	0	1	0	0	0
ID329	1	1	0	0	1	0	0
ID789	0	0	1	0	0	1	0
ID224	0	0	0	0	0	0	0
ID388	0	0	0	0	0	1	0
ID441	0	1	1	0	0	1	0
ID639	0	1	0	0	0	0	0
ID24	1	1	0	0	0	0	0
ID593	0	1	0	0	1	0	1
ID153	0	0	1	0	0	1	1
ID43	0	1	0	0	0	0	0
ID412	0	1	0	1	0	1	1
ID583	1	1	1	0	0	0	0
ID131	0	0	1	0	0	0	1
ID618	0	0	1	0	0	1	1
ID732	0	1	0	0	0	0	0
ID60	0	1	1	0	0	1	1
ID115	0	1	1	1	0	1	1
ID685	0	1	1	1	1	1	1
ID170	1	1	1	0	0	1	1
ID104	0	1	0	1	0	1	1
ID147	1	1	0	0	1	0	0
ID713	0	1	1	0	0	0	0
ID846	0	0	0	0	1	0	0
ID122	0	0	1	0	0	1	0
ID54	1	1	0	0	0	0	0
ID484	1	1	0	0	0	0	0
ID436	0	1	1	1	0	1	1
ID825	1	1	1	1	0	1	1
ID614	0	1	1	0	0	0	0
ID793	1	1	1	1	0	1	1
ID836	1	1	0	0	0	0	0
ID71	1	1	0	0	0	0	1
ID181	1	1	0	0	0	0	0
ID182	0	1	0	0	0	0	0
ID445	0	0	1	1	0	0	1
ID774	0	0	0	0	1	0	0
ID244	0	1	0	0	0	0	1
ID95	0	0	1	0	0	1	0
ID651	1	1	1	1	0	1	1
ID234	0	1	1	0	1	1	0
ID803	0	1	0	0	0	0	0
ID810	1	1	0	0	0	0	0
ID406	0	1	0	0	0	0	0
ID604	0	0	1	0	0	0	0
ID623	0	1	0	0	0	1	1
ID769	1	1	0	1	0	1	0
ID546	0	1	0	0	0	0	1
ID86	0	1	0	0	1	0	0
ID551	0	0	1	0	0	1	1
ID759	0	0	0	0	0	0	0
ID700	1	1	0	0	0	0	0
ID487	0	0	0	0	0	0	1
ID199	0	0	1	0	0	0	0
ID116	0	0	1	0	0	1	1
ID616	0	0	1	0	0	1	1
ID25	0	0	1	1	0	1	1
ID91	1	1	0	0	0	0	0
ID298	1	1	0	0	1	0	0
ID493	1	1	0	0	1	0	0
ID527	1	0	0	0	1	0	0
ID773	0	1	0	0	0	0	0
ID554	0	0	0	0	0	1	0
ID733	0	0	1	1	0	1	0
ID721	0	1	0	0	1	0	0
ID818	0	1	1	1	0	0	0
ID47	1	1	0	0	0	0	0
ID227	1	1	0	0	0	0	0
ID97	1	1	1	1	1	1	0
ID165	0	1	0	0	0	1	0
ID180	0	0	1	0	0	1	0
ID782	0	0	1	0	0	1	1
ID82	0	0	1	0	0	0	0
ID256	1	1	0	0	0	0	0
ID849	0	0	1	0	0	1	1
ID778	0	1	0	0	0	0	0
ID465	1	1	0	0	0	1	0
ID424	0	1	0	0	0	0	1
ID670	1	0	0	0	0	0	0
ID509	1	1	0	0	0	0	1
ID541	0	0	0	0	0	0	0
ID853	0	1	1	0	0	0	1
ID316	1	1	0	0	1	0	0
ID437	0	0	1	1	0	1	1
ID654	1	1	0	0	1	0	0
ID601	1	1	0	0	0	0	0
ID286	1	1	0	0	0	0	0
ID649	0	0	0	0	0	1	0
ID838	0	0	1	0	0	1	1
ID391	1	1	0	0	0	0	0
ID433	0	0	0	1	0	1	1
ID169	1	1	1	1	1	1	0
ID413	0	0	1	1	0	1	1
ID296	0	0	1	1	0	0	1
ID488	1	1	0	0	0	0	0
ID331	0	0	1	1	0	1	1
ID61	1	1	1	0	1	1	0
ID514	1	1	0	0	0	0	0
ID657	0	1	0	0	0	0	0
ID70	1	1	0	0	0	0	0
ID530	0	0	0	1	0	1	1
ID255	1	1	0	0	0	0	0
ID408	0	1	0	0	0	0	0
ID738	0	0	1	1	0	0	1
ID29	0	1	0	0	0	1	1
ID223	0	1	0	0	0	0	0
ID85	1	1	0	0	1	0	0
ID586	0	0	0	0	1	0	0
ID292	0	0	1	0	0	1	1
COUNT	54	94	58	34	28	59	57
%	35.0649	61.039	37.6623	22.0779	18.1818	38.3117	37.013

## Sheet: Q2
ID	years_EBS
ID717	7
ID287	6
ID715	8
ID676	4
ID142	8
ID271	4
ID691	4
ID697	15
ID324	3
ID538	4
ID215	5
ID217	5
ID50	2
ID81	4
ID718	4
ID184	2
ID848	4
ID117	20
ID88	3
ID46	5
ID409	2
ID474	3
ID681	2
ID544	3
ID53	1
ID279	7
ID723	6
ID177	7
ID72	5
ID261	7
ID330	6
ID529	2
ID77	6
ID90	4
ID684	3
ID92	4
ID705	8
ID590	2
ID765	2
ID385	2
ID442	12
ID451	8
ID555	3
ID448	8
ID399	4
ID31	4
ID329	4
ID789	6
ID224	3
ID388	1
ID441	9
ID639	5
ID24	2
ID593	10
ID153	8
ID43	3
ID412	7
ID583	3
ID131	3
ID618	6
ID732	4
ID60	14
ID115	12
ID685	7
ID170	8
ID104	7
ID147	5
ID713	3
ID846	5
ID122	4
ID54	4
ID484	4
ID436	15
ID825	6
ID614	4
ID793	16
ID836	4
ID71	5
ID181	4
ID182	4
ID445	15
ID774	4
ID244	6
ID95	4
ID651	3
ID234	5
ID803	6
ID810	2
ID406	15
ID604	7
ID623	10
ID769	7
ID546	7
ID86	8
ID551	10
ID759	3
ID700	5
ID487	8
ID199	11
ID116	20
ID616	12
ID25	5
ID91	4
ID298	7
ID493	7
ID527	3
ID773	2
ID554	6
ID733	1
ID721	8
ID818	10
ID47	5
ID227	3
ID97	16
ID165	8
ID180	4
ID782	5
ID82	6
ID256	4
ID849	5
ID778	3
ID465	4
ID424	3
ID670	4
ID509	2
ID541	4
ID853	20
ID316	10
ID437	3
ID654	4
ID601	5
ID286	2
ID649	4
ID838	5
ID391	4
ID433	8
ID169	4
ID413	6
ID296	10
ID488	2
ID331	10
ID61	2
ID514	4
ID657	20
ID70	7
ID530	20
ID255	5
ID408	3
ID738	20
ID29	12
ID223	2
ID85	15
ID586	3
ID292	6
AVERAGE	6.20779
SD	4.31546
MEDIAN	5
25th	3.25
75th	7.75

## Sheet: Q3
ID	AtDCS	CtDCS	tACS	tRNS	MtDCS	TES	ptDCS
ID717	1	1	0	0	0	0	0
ID287	1	1	0	0	0	0	0
ID715	1	0	0	1	0	0	0
ID676	1	1	0	0	0	0	1
ID142	1	1	0	0	0	0	0
ID271	1	1	0	0	0	0	0
ID691	1	1	0	0	0	0	0
ID697	1	1	0	0	0	0	1
ID324	1	1	0	0	0	0	0
ID538	1	1	0	0	1	0	0
ID215	1	0	0	0	0	0	0
ID217	1	1	0	0	0	0	0
ID50	1	1	0	0	0	0	0
ID81	1	0	0	1	0	0	0
ID718	1	1	1	0	0	0	0
ID184	1	1	0	0	0	0	0
ID848	1	1	1	1	0	0	0
ID117	1	1	1	0	0	0	0
ID88	0	0	0	0	0	0	1
ID46	1	1	1	0	0	0	0
ID409	1	0	1	0	0	0	0
ID474	1	1	0	0	0	0	0
ID681	1	1	0	0	0	0	0
ID544	1	1	1	0	1	0	0
ID53	1	1	0	0	0	0	0
ID279	1	1	0	0	0	0	0
ID723	1	1	1	0	0	0	0
ID177	1	1	1	0	1	0	0
ID72	1	1	0	0	0	0	1
ID261	1	1	1	0	0	0	0
ID330	1	1	0	0	0	0	0
ID529	1	1	0	1	0	0	0
ID77	1	1	0	0	0	0	0
ID90	1	0	0	0	0	0	0
ID684	1	1	0	0	1	0	0
ID92	0	0	1	0	0	0	0
ID705	0	0	1	0	0	0	0
ID590	1	1	0	0	0	0	0
ID765	0	1	0	0	0	0	0
ID385	1	0	1	0	0	0	0
ID442	1	1	0	0	0	0	0
ID451	1	1	0	0	0	0	0
ID555	0	0	0	1	0	0	0
ID448	1	1	0	0	0	0	0
ID399	1	1	0	1	0	0	0
ID31	1	1	0	0	0	0	0
ID329	1	1	0	0	0	0	0
ID789	1	1	0	0	1	0	0
ID224	1	0	0	0	0	0	0
ID388	0	0	0	0	0	0	1
ID441	1	0	0	0	1	0	0
ID639	1	1	0	1	0	0	0
ID24	1	1	0	0	0	0	0
ID593	1	1	0	1	1	0	0
ID153	1	1	0	0	0	0	0
ID43	1	1	0	0	0	0	0
ID412	1	1	1	0	0	0	0
ID583	1	1	1	1	0	0	0
ID131	1	1	1	0	1	0	0
ID618	1	1	0	0	1	0	1
ID732	1	1	1	0	0	0	0
ID60	1	1	0	0	0	0	0
ID115	1	1	0	1	0	0	0
ID685	1	1	0	0	1	0	0
ID170	1	1	1	1	0	0	0
ID104	1	1	1	1	0	0	0
ID147	1	1	0	1	0	0	0
ID713	1	1	0	0	0	0	0
ID846	1	1	0	0	0	0	0
ID122	1	0	0	0	0	0	0
ID54	1	1	0	0	0	0	0
ID484	1	0	0	0	0	0	0
ID436	1	1	0	0	0	0	0
ID825	1	1	1	0	0	0	0
ID614	1	0	0	0	0	0	0
ID793	1	1	1	1	1	0	0
ID836	1	1	0	1	0	0	0
ID71	1	1	0	0	1	0	0
ID181	1	0	0	1	0	0	0
ID182	1	1	1	0	0	0	0
ID445	1	1	1	0	1	0	0
ID774	1	1	0	0	0	0	0
ID244	1	1	1	0	0	0	0
ID95	1	0	0	0	0	0	0
ID651	1	1	0	0	0	0	0
ID234	1	1	0	0	0	0	0
ID803	1	1	1	1	0	0	0
ID810	1	1	0	0	0	0	0
ID406	1	1	1	1	0	0	0
ID604	1	0	1	1	0	0	0
ID623	1	1	1	1	0	0	0
ID769	1	1	0	0	0	0	0
ID546	1	0	0	0	0	0	0
ID86	1	1	0	1	1	0	0
ID551	1	1	0	0	0	0	0
ID759	1	1	0	0	0	0	0
ID700	1	1	1	1	0	0	0
ID487	1	0	0	0	0	0	0
ID199	1	1	1	0	0	0	0
ID116	1	1	0	0	1	0	0
ID616	0	0	0	0	0	0	0
ID25	1	1	0	0	0	0	0
ID91	1	1	0	0	0	0	0
ID298	1	1	0	0	0	0	0
ID493	1	1	0	0	0	0	0
ID527	1	1	0	0	0	0	0
ID773	1	1	0	1	0	0	0
ID554	1	1	0	0	0	0	0
ID733	1	0	0	0	0	0	0
ID721	1	1	0	1	0	0	0
ID818	1	1	0	0	0	0	0
ID47	1	1	0	0	0	0	0
ID227	1	1	1	1	1	0	0
ID97	1	1	0	0	0	0	0
ID165	1	1	0	0	0	0	0
ID180	1	0	0	0	0	0	0
ID782	1	1	0	0	0	0	0
ID82	1	1	0	0	0	0	0
ID256	1	0	1	0	0	0	0
ID849	1	1	0	0	0	0	1
ID778	1	1	0	0	0	0	0
ID465	1	1	1	0	0	0	0
ID424	1	1	1	1	1	0	0
ID670	1	1	0	0	0	0	0
ID509	1	0	0	0	0	0	0
ID541	1	1	1	1	0	0	0
ID853	1	1	1	1	1	0	0
ID316	1	1	0	0	0	0	0
ID437	1	1	0	0	0	0	0
ID654	1	0	0	0	0	0	0
ID601	1	1	1	1	1	0	0
ID286	1	1	0	0	1	0	0
ID649	1	1	0	0	0	0	0
ID838	1	1	0	0	0	0	0
ID391	1	1	1	1	0	0	0
ID433	1	1	0	0	0	0	0
ID169	1	1	0	0	0	0	0
ID413	1	1	0	0	0	0	0
ID296	1	1	1	0	0	0	0
ID488	1	0	0	0	0	0	0
ID331	1	1	1	1	0	0	0
ID61	1	1	0	0	0	0	0
ID514	1	1	0	0	0	0	0
ID657	1	1	0	0	1	0	0
ID70	1	1	0	0	1	0	0
ID530	1	1	0	0	1	0	0
ID255	1	1	0	0	0	0	0
ID408	1	0	0	0	0	0	0
ID738	1	1	0	0	0	0	0
ID29	1	1	1	1	1	0	1
ID223	1	1	0	0	0	0	0
ID85	1	1	1	1	0	0	0
ID586	1	1	0	0	0	0	0
ID292	1	1	0	0	0	0	0
COUNT	147	125	41	33	24	0	8
%	95.4545	81.1688	26.6234	21.4286	15.5844	0	5.19481
# respondents with a response	154	154	154	154	154	154	154

## Sheet: Q4
ID	pub	unpub	TechIssues	Neg_notSubmit	Neg_reject	Pos_notSubmit	Pos_reject
ID717	1	2	0	0	0	0	0
ID287	3	5	0	1	0	4	0
ID715	20	0
ID676	2	1	0	1	0	0	0
ID142	15	1	0	1	0	0	0
ID271	2	1	0	1	0	0	0
ID691	3	3	0	3	0	0	0
ID697	6	1	1	0	0	0	0
ID324	2	2	0	2	0	0	0
ID538	3	1	0	0	1	0	0
ID215	2	1	0	1	0	0	0
ID217	6	1	0	0	0	1	0
ID50	1	4	0	1	0	2	0
ID81	2	0
ID718	2	2	0	0	0	0	0
ID184	2	2	0	0	0	0	0
ID848	2	5	1	3	0	1	0
ID117	15	2	0	0	0	2	0
ID88	6	2	0	0	0	0	2
ID46	2	2	1	0	0	0	1
ID409	3	3	0	0	0	3	0
ID474	3	7	1	3	2	1	1
ID681	3	0
ID544	3	0
ID53	1	0
ID279	12	1	0	0	1	0	0
ID723	3	0
ID177	10	2	1	1	0	0	0
ID72	6	4	0	1	0	1	2
ID261	4	2	0	2	0	0	0
ID330	3	0
ID529	1	3	0	0	0	0	0
ID77	2	5	0	2	0	0	0
ID90	1	1	0	0	0	1	0
ID684	1	2	0	1	0	1	0
ID92	1	0
ID705	17	1	0	1	0	0	0
ID590	0	1	0	0	0	1	0
ID765
ID385	1	1	0	0	0	0	0
ID442	9	2	1	0	1	0	0
ID451	7	4	1	1	1	0	1
ID555	1	2	0	0	0	0	2
ID448	7	0
ID399	1	2	0	1	0	1	0
ID31	1	0
ID329	2	0
ID789	6	5	0	1	0	3	1
ID224	1	2	0	1	0	1	0
ID388
ID441	2	3	0	0	0	0	3
ID639	4	6	0	2	0	3	1
ID24	1	0
ID593	25	1	0	1	0	0	0
ID153	4	2	0	0	0	1	0
ID43	2	0
ID412	8	0
ID583	0	5	0	4	0	0	0
ID131	2	1	0	0	1	0	0
ID618	20	6	0	0	0	4	2
ID732	8	5	0	0	0	5	0
ID60	10	2	1	1	0	0	0
ID115	9	2	1	0	1	0	0
ID685	2	4	1	0	0	1	0
ID170	7	1	0	1	0	0	0
ID104	8	4	0	0	0	3	1
ID147	2	0
ID713	1	2	2	0	0	0	0
ID846	2	1	0	1	0	0	0
ID122	1	5	0	0	1	3	1
ID54	3	0
ID484	3	5	0	1	1	0	0
ID436	130	5	1	2	2	0	0
ID825	2	5	0	0	0	5	0
ID614	1	0
ID793	100	0
ID836	2	2	0	0	0	2	0
ID71	5	3	1	1	0	1	0
ID181	1	3	1	0	0	1	1
ID182	5	1
ID445	40	4	0	4	0	0	0
ID774	1	1	0	0	0	1	0
ID244	3	6	0	0	0	6	0
ID95	5	0
ID651	1	0
ID234	4	0
ID803	10	1	1	0	0	0	0
ID810	7	10	2	1	0	0	0
ID406	6	1	1	0	0	0	0
ID604	6	1	0	1	0	0	0
ID623	4	2	0	1	0	1	0
ID769	5	3	0	0	0	3	0
ID546	1	2
ID86	20	2	0	0	0	0	0
ID551	4	0
ID759	2	0
ID700	2	5	1	3	0	1	0
ID487	10	0
ID199	16	18
ID116	40	6	2	2	0	2	0
ID616	0	0
ID25	3	3	0	0	0	3	0
ID91	2	2	0	0	0	2	0
ID298	70	0
ID493	1	9	0	5	0	4	0
ID527	1	0
ID773	1	1	0	1	0	0	0
ID554	2	0
ID733	1	1	0	0	0	0	0
ID721	1	2	0	0	0	1	0
ID818	6	2	0	0	0	2	0
ID47	2	3	2	1	0	0	0
ID227	5	3	0	2	1	0	0
ID97	30	1	1	0	0	0	0
ID165	23	4	1	2	0	1	0
ID180	1	3	0	0	0	2	1
ID782	3	6	2	0	2	0	2
ID82	2	1	0	0	0	0	1
ID256	6	1	0	1	0	0	0
ID849	1	2	0	2	0	0	0
ID778	2	0
ID465	2	2	0	2	0	0	0
ID424	2	2	1	1	0	0	0
ID670	2	2	0	1	0	1	0
ID509	1	2	0	1	0	1	0
ID541	2	4	0	2	0	2	0
ID853	10	4	0	0	0	1	3
ID316	2	1	0	0	0	1	0
ID437	2	1	1	0	0	0	0
ID654	4	2	1	0	1	0	0
ID601	11	10	0	3	0	6	1
ID286	1	4	0	0	0	4	0
ID649	1	0
ID838	1	0
ID391	4	2	0	2	0	0	0
ID433	2	4	2	1	0	1	0
ID169	5	0
ID413	5	1	0	1	0	0	0
ID296	6	10	0	10	0	0	0
ID488	1	1	0	0	0	0	0
ID331	1	3	0	2	0	1	0
ID61	1	1	0	0	0	1	0
ID514	2	0
ID657	6	3	1	2	0	0	0
ID70	8	0
ID530	90	15	1	8	0	4	2
ID255	3	3	0	1	0	2	0
ID408	1	4	0	4	0	0	0
ID738	4	6	0	0	0	1	1
ID29	30	20	13	5	0	2	0
ID223	1	0
ID85	10	2	0	2	0	0	0
ID586	2	2	0	0	0	0	0
ID292	30	1	0	1	0	0	0
AVERAGE	7.76316	2.5
SD	16.7754	3.05144
MEDIAN	3	2
25th	1	1
75th	6	3
COUNT	1180	380	48	118	16	109	30
%			14.9533	36.7601	4.98442	33.9564	9.34579
# Resp with response			114	114	114	114	114
At least once			30	60	13	52	20
At least once %			26.3158	52.6316	11.4035	45.614	17.5439

## Sheet: Q5
ID	power	persExp	sampSizePub	dataLooking	pilotData	stopEarlyNoEffect	allowMore	stopEarlyEffect	noStrategy
ID717	1	0	1	0	0	0	0	0	0
ID287	0	8	0	0	0	0	0	0	0
ID715	5	0	5	0	0	0	0	0	0
ID676	0	1	1	0	0	0	0	0	0
ID142	6	0	5	0	0	0	2	2	0
ID271	0	0	1	0	0	0	0	0	0
ID691	0	0	0	0	3	0	0	0	0
ID697	0	0	0	0	0	0	5	1	0
ID324	0	1	2	0	1	0	0	0	0
ID538	2	0	2	0	0	0	0	0	0
ID215	2	0	0	0	0	0	0	0	0
ID217	4	0	1	0	0	0	1	0	1
ID50	0	0	1	0	0	0	4	0	0
ID81	0	2	0	0	0	0	0	0	0
ID718	2	2	0	0	0	0	0	0	0
ID184	0	0	2	0	2	0	0	0	0
ID848	1	0	1	0	0	2	1	0	0
ID117	15	0	0	0	0	0	0	0	0
ID88	6	0	0	0	0	0	0	0	0
ID46	1	1	1	0	1	0	0	0	0
ID409	0	2	2	0	1	0	1	0	0
ID474	3	1	3	0	2	1	1	0	1
ID681	0	1	0	0	0	0	0	0	0
ID544	1	0	2	0	1	0	0	0	0
ID53	0	0	0	1	0	0	0	0	0
ID279	0	0	0	0	0	0	0	0	1
ID723	5	0	5	0	0	0	2	0	0
ID177	2	3	6	0	0	0	0	0	0
ID72	6	0	0	0	0	0	0	0	0
ID261	0	1	1	0	0	0	1	0	0
ID330	0	0	3	0	0	0	0	0	0
ID529	1	0	1	0	0	0	0	0	0
ID77	2	0	2	0	0	0	1	0	0
ID90	0	0	1	0	0	0	1	0	0
ID684	0	1	1	1	0	0	1	0	0
ID92	0	0	1	0	0	0	0	0	0
ID705	16	0	0	0	0	0	0	0	1
ID590	0	0	0	0	0	0	0	0	1
ID765
ID385	0	0	0	0	1	0	0	0	1
ID442	0	0	9	0	0	0	0	0	0
ID451	0	0	0	0	0	0	6	0	1
ID555	0	0	3	0	0	0	0	0	0
ID448	6	2	2	0	0	0	0	0	0
ID399	0	2	1	0	0	0	0	0	0
ID31	1	0	0	0	0	0	0	0	0
ID329	0	2	2	0	0	0	0	0	0
ID789	2	0	5	0	1	0	1	0	0
ID224	0	0	1	1	1	0	0	0	0
ID388	10	10	20	10	5	15	10	10	20
ID441	1	0	1	0	0	0	0	0	0
ID639	0	3	3	0	0	0	4	0	0
ID24	0	0	1	0	0	0	0	0	0
ID593	10	5	5	3	3	1	2	1	0
ID153	0	3	3	0	1	0	1	0	0
ID43	0	0	0	1	1	1	0	0	0
ID412	5	0	0	0	1	0	0	0	0
ID583	1	1	2	4	1	0	2	0	2
ID131	3	0	3	0	1	0	0	0	0
ID618	6	0	2	0	6	0	0	0	0
ID732	0	0	0	0	8	0	0	0	0
ID60	5	0	4	0	1	0	0	0	0
ID115	2	7	0	0	2	3	0	0	0
ID685	2	0	1	0	1	0	0	0	0
ID170	1	1	0	1	0	0	6	0	0
ID104	7	0	0	0	5	0	0	0	0
ID147	1	0	1	0	0	0	0	0	0
ID713	0	0	1	0	0	0	0	0	0
ID846	2	0	0	0	1	0	0	0	0
ID122	4	0	1	0	0	0	0	0	0
ID54	3	0	0	0	0	0	0	0	0
ID484	3	8	8	0	0	0	0	0	0
ID436	10	80	30	5	5	0	10	0	0
ID825	0	5	0	0	2	0	5	0	0
ID614	0	0	1	0	0	0	0	0	0
ID793	50	20	10	10	0	0	10	0	0
ID836	0	0	4	0	0	0	0	0	0
ID71	0	5	5	1	3	0	3	0	0
ID181
ID182
ID445	10	5	20	5	0	0	0	0	0
ID774	1	0	0	0	0	0	0	0	0
ID244	2	0	2	0	0	0	0	0	2
ID95	1	0	1	0	1	0	0	0	0
ID651	0	0	1	0	0	0	0	0	0
ID234	1	0	3	0	0	0	0	0	0
ID803	10	0	0	0	0	0	0	0	0
ID810	0	10	10	0	0	0	0	0	0
ID406	0	0	5	0	0	1	1	0	0
ID604	1	0	3	0	0	1	0	0	2
ID623	2	2	2	0	0	0	0	0	0
ID769	1	2	0	0	0	0	0	0	0
ID546
ID86	20	0	0	0	0	0	0	0	0
ID551	4	0	0	0	0	0	0	0	0
ID759	1	0	1	0	0	0	0	0	0
ID700	3	0	0	0	0	0	0	0	2
ID487
ID199	0	2	14	0	0	0	0	0	0
ID116	10	15	10	0	1	2	4	0	0
ID616	2	0	3	0	0	0	0	0	0
ID25	0	0	0	0	2	0	1	0	0
ID91	2	1	1	0	0	0	0	0	0
ID298	5	0	5	0	0	0	0	0	0
ID493	0	9	9	0	0	0	0	0	0
ID527	2	0	2	0	0	0	0	0	0
ID773	0	0	2	0	0	0	0	0	0
ID554	0	0	1	0	2	0	0	0	0
ID733	2	0	0	0	0	0	0	0	0
ID721	2	0	0	0	1	0	0	0	0
ID818	5	3	2	0	0	0	0	0	0
ID47	2	1	1	0	1	0	0	0	0
ID227	5	0	0	0	0	0	0	0	0
ID97	1	30	30	0	0	0	0	0	0
ID165	5	0	0	5	6	2	3	0	2
ID180	2	0	2	0	0	0	0	0	0
ID782	9	0	0	0	0	0	0	0	0
ID82	0	0	0	0	1	0	0	0	2
ID256	0	0	3	0	0	0	2	0	0
ID849	1	0	2	0	0	0	0	0	0
ID778	0	2	1	0	0	0	0	0	0
ID465	0	4	2	4	0	0	2	0	0
ID424	0	4	4	4	0	2	2	0	0
ID670	0	0	1	0	1	0	0	0	0
ID509	0	3	0	3	0	0	0	0	0
ID541	2	0	4	0	0	0	0	0	0
ID853	3	0	2	0	2	3	0	0	0
ID316	1	1	1	0	0	0	0	0	0
ID437	1	1	1	0	0	0	0	0	0
ID654	6	6	6	0	0	0	0	0	0
ID601	0	21	21	0	6	0	21	0	0
ID286	1	0	1	0	0	0	0	0	0
ID649	1	1	1	1	1	1	1	1	1
ID838	1	0	0	0	0	0	0	0	0
ID391	2	0	0	2	0	0	0	0	0
ID433	0	0	2	0	2	0	0	0	0
ID169	5	5	5	0	0	0	0	0	0
ID413	0	0	1	1	2	1	0	1	0
ID296	0	0	6	0	0	10	0	0	0
ID488	1	0	0	0	0	0	0	0	0
ID331	0	3	3	3	1	0	0	0	0
ID61	1	0	1	0	0	0	0	0	0
ID514	1	1	0	0	0	0	0	0	0
ID657	4	2	2	0	0	0	1	0	1
ID70	3	2	3	0	0	0	0	0	0
ID530	45	40	0	0	20	0	0	0	0
ID255	0	1	3	0	0	0	0	0	0
ID408	1	0	4	0	0	0	0	0	0
ID738	2	0	0	0	1	0	2	1	0
ID29	8	8	8	8	8	9	9	4	0
ID223	1	0	1	0	1	0	0	0	0
ID85	5	1	1	0	5	0	0	0	0
ID586	0	0	2	0	0	0	0	0	0
ID292	3	0	1	0	0	0	0	0	0
COUNT	426	364	403	74	126	55	130	21	41
%	25.9756	22.1951	24.5732	4.5122	7.68293	3.35366	7.92683	1.28049	2.5
# Resp with response	149	149	149	149	149	149	149	149	149
At least once	91	56	103	21	47	16	36	8	16
At least once %	61.0738	37.5839	69.1275	14.094	31.5436	10.7383	24.1611	5.36913	10.7383

## Sheet: Q6_AtDCS
ID	AtDCS_main	AtDCS_sub	a	b	c	d	e	f	AtDCS_comment
ID717	Yes	Smaller
ID287	Yes	Yes
ID715	Sometimes								Some studies were negative. Others were consistent with previous published results. Differences possibly due to stimulation parameters or participant sample.
ID676	No	e					x
ID142	Yes	Yes
ID271	Yes	Yes
ID691	Sometimes								we conducted the larger sample study (56 subjects) and aprox 50% of the sample has the expected response while the other 50% did not show any response
ID697	Sometimes								sometime opposite effect
ID324	Sometimes								In one of my studies I showed a facilitation when stimulating the motor cortex, and in another one, I show an inhibition when stimulating the cerebellum
ID538	Sometimes								Increased cortical excitability
ID215	Yes	Yes
ID217	Sometimes								Not as powerful as previous published studies.
ID50	Sometimes								Found a similar pattern in one study, another one the effect was null. It wasn't a perfect replication so could have been related to methodological differences.	agree leave
ID81	No	f						x
ID718	Yes	Yes
ID184	Yes	Larger
ID848	Yes	Smaller
ID117	Yes	Yes
ID88
ID46	No	d,e				x	x
ID409	Sometimes								I'm not convinced about some cognitive improvement already reported
ID474	No	c,f			x			x	we did not publish those findings yet as they are rejected
ID681	Yes	Smaller
ID544	Yes	Yes
ID53	Yes	Yes							The sign of the effect I observed agreed with what literature reports for cortical exvitability. With regard to the magnitude, the effect I studied was not analysed before.	agree
ID279	Yes	Yes
ID723	Sometimes								We sometimes observed larger effect and other times smaller effect. One study found no physiological effect, but we think it was at least due to the insensibility of the measurement we used.
ID177	Sometimes								70% of the times
ID72	Sometimes								In one, out of six studies, the results were exactly similar to what has been reported in positive results. In the other six studies the results differed in at least one outcome measure, or was reported for the first time.	agree leave
ID261	Sometimes								subject viriability
ID330	No	f						x
ID529	Sometimes								This question does not apply to our work, as similar questions have not been previously asked	agree
ID77	Sometimes								A lot of inter individual variability
ID90	Yes	Yes
ID684	No	e
ID92
ID705
ID590	No	d
ID765
ID385	Yes	Yes							not really clar
ID442	Sometimes								in epilepsy and depression
ID451	Sometimes								Large between subject variability is common. We have found increased task performance following anodal tDCS fairly reliably. However, in one study we found that anodal tDCS impaired learning rather than enhancing it as we expected
ID555
ID448	Yes	Larger							We use very successfully a bi-hemispheric anodal-cathodal stimulation
ID399	Sometimes								By using anodal and cathodal tDCS for different conditions, the observed effects went in the opposite direction (similar as in literature), but cathodal stimulation lead to enhancement and anodal stimulation to impairment of our observed effect.
ID31	No	f						x
ID329	Sometimes								xxx
ID789	Yes	Yes
ID224	No	f						x
ID388
ID441	Yes	Yes
ID639	No								NB: We never tried exact replications	not sure
ID24	Sometimes								We used both cathodal and anodal simultaneously. We were generally able to reproduce similar effects as others, but our design and cognitive task was new in light of tDCS.	agree leave
ID593	No	a,f	x					x
ID153	Yes	Yes
ID43	Yes	Smaller
ID412	Yes	Smaller
ID583	Sometimes								Yes when using 2mA stimulation and more experienced participants, but not when participants were new and more nervous.	agree leave
ID131	Yes	Smaller
ID618	Yes	Yes
ID732	Yes	Yes
ID60	Yes	Yes							The effect was variable. One problem has been that size effects have not been reported in the literature.
ID115	Yes	Yes
ID685	Yes	Yes
ID170	Yes	Yes
ID104	Yes	Yes
ID147	Sometimes								I have conducted studies looking at inter-individual differences in response to tDCS. When data was looked at in sub-groups certain sub-groups followed the expected pattern and others did not.
ID713	Sometimes								Have both failed replication (of our own effect) and replicated another groups
ID846	Yes	Yes
ID122	Sometimes								We have been able to reproduce a similar effect on muscle strength (maximum isometric voluntary contraction) but not on pain alleviation in chronic musculoskeletal disorders.
ID54	Yes	Yes
ID484	Sometimes								Some effect I replicated, some not.
ID436	Yes	Yes
ID825	Sometimes								We did not replicate previous studies. Our studies are original, first of their kind.	agree
ID614	Yes	Yes
ID793	Yes	Yes
ID836	Yes	Yes
ID71	Sometimes								I have found excitatory anodal tDCS outcomes sometimes.
ID181	No	a	x
ID182	No	f						x
ID445	Sometimes								variable results, sometimes as written by others, but not always. 50/50
ID774	Yes	Smaller							Only clinical effect was studied.
ID244	Yes	Larger
ID95	Yes	Yes
ID651	No	f						x
ID234	Yes	Smaller
ID803	Yes	Yes
ID810	Yes	Yes
ID406	Sometimes								sometimes not reproducing even my own effects
ID604	Yes	Smaller							All our motor learning studies in healthy subject produced small effects and we documented high inter-subject variability. In patients, we found larger effects that are comparable to the literature.
ID623	No	a	x
ID769	Yes	Larger
ID546	No	f						x
ID86	Yes	Smaller
ID551	Yes	Yes
ID759	Yes	Yes
ID700	Sometimes								We had one effect of anodal tDCS on visual cortex that was consistent with previous results and another with null results (with N=28) - I have no idea what went wrong there. Another results on anodal tDCS to left dlPFC had no discernible effect on a measure of executive functioning (N=20) - again, that was puzzling.
ID487	Sometimes								We used different electrodes montage (i.e. anodal T3 and cathodal Fp2) which is different from almost studies.	not sure
ID199	Sometimes								in 50% of the cases
ID116	Yes	Yes							similar
ID616
ID25	Yes	Yes
ID91	Yes	Smaller
ID298	Yes	Yes
ID493	No	a,b,f	x	x				x
ID527	Yes	Smaller							N/A - used in novel population (dementia)	not sure
ID773	Yes	Smaller
ID554	Sometimes								Need higher intensity or longer duration
ID733	Sometimes								On grip strength but not on Jebson Taylor Test
ID721	Sometimes								We failed to reproduce one published outcome but reproduced another effect reported in the same manuscript. However, the study was not designed identically,	agree leave
ID818	Sometimes								Some experiments were not performed previously
ID47	Sometimes								in the domain of working memory we replicated, but not in the motor domain
ID227	Sometimes								yes, but never as strongly
ID97	Yes	Yes
ID165	Yes	Smaller
ID180	Sometimes								We did not find effective pain alleviation with anodal tDCS.
ID782	Yes	Smaller
ID82	Yes	Yes							This question is weird because in my case, it was a completely novel application of tDCS. So, this was not based on any previous studies. We simulated a new brain region and we obtained a positive result. But we did not try to reproduce anything. So, this choice is not proposed	agree
ID256	Sometimes								one study where anodal tDCS resulted in decline where a facilitation was expected
ID849	No	d				x
ID778	Sometimes								Not all stimulation conditions lead to results
ID465	Sometimes								Yes for one study (dual anodal/cathodal), no for another dual study. Resulted in a reduction of performance in another study (contrary to expectations). Did not replicate for one other.
ID424	Sometimes								we were able to replicate previous findings on 1 study over 3
ID670	No	f						x
ID509	Yes	Smaller
ID541	Sometimes								I would argue that, due to a lack of consistency in the way in which tES methods are reported, this question is very difficult to answer. You may not replicate a study where, on the surface, your methods are similar, but due to different electrodes/stimulation times/online versus offline stimulation, etc etc) you are simply not comparing like with like. I would also not the our use of Anodal tDCS…	agree leave
ID853	Yes	Smaller
ID316	Yes	Yes
ID437	No	b		x
ID654	Yes	Yes
ID601	Sometimes								We tend to replicate effects in the same population (e.g. students), but have found that these effects can vary (e.g. have opposite patterns) in different groups (e.g. varying by age, expertise). There has been one example where we have repeated failed to replicate another lab's effect using anodal tDCS on several occasions using identical parameters and sampling from the same age group.
ID286	Yes	Yes							Our study used some new outcome measures that had not been tested before with tDCS, but of the measures that had been tested with tDCS, the results were similar to what has been reported in the literature.
ID649	Yes	Yes
ID838	Yes	Yes
ID391	Yes	Smaller
ID433	Yes	Yes
ID169	Yes	Yes
ID413	No	d,e				x	x
ID296	No	a	x
ID488	No	f						x
ID331	Yes	Yes
ID61	Yes	Yes
ID514	Sometimes								Observed behavioural effect in direction predicted by increased excitability
ID657	Sometimes								Small and unreliable effects in most attempts.
ID70	Yes	Yes
ID530	Yes	Smaller
ID255	Sometimes								We were not replicating effects	agree
ID408	Sometimes								I have been able to replicate basic working memory effects of prefrontal cortical stimulation.
ID738	Yes	Yes
ID29	Sometimes								depending on the exp
ID223	Yes	Larger
ID85	Sometimes								No effect of anodal DLPFC on cognitive function
ID586	Yes	Yes
ID292	Sometimes								Based on my experience, for the most times we were able to get an upregulation. However this seemed to be influenced by a number of factors such as the machine that we used, electrode montage that we used, etc.
YES	73
NO	23
SOMETIMES	51
Same		49
Smaller		19
Larger		5
a – get more data			5
b- select subset				2
c – contact authors					1
d – stop using stim						3
e – modify protocol							3
f – pub. neg results								12

## Sheet: Q6_AtDCS_trimmed
ID	AtDCS_main	AtDCS_sub	a	b	c	d	e	f	AtDCS_comment
ID717	Yes	Smaller
ID287	Yes	Yes
ID715	Sometimes								Some studies were negative. Others were consistent with previous published results. Differences possibly due to stimulation parameters or participant sample.
ID676	No	e					x
ID142	Yes	Yes
ID271	Yes	Yes
ID691	Sometimes								we conducted the larger sample study (56 subjects) and aprox 50% of the sample has the expected response while the other 50% did not show any response
ID697	Sometimes								sometime opposite effect
ID324	Sometimes								In one of my studies I showed a facilitation when stimulating the motor cortex, and in another one, I show an inhibition when stimulating the cerebellum
ID538	Sometimes								Increased cortical excitability
ID215	Yes	Yes
ID217	Sometimes								Not as powerful as previous published studies.
ID50	Sometimes								Found a similar pattern in one study, another one the effect was null. It wasn't a perfect replication so could have been related to methodological differences.
ID81	No	f						x
ID718	Yes	Yes
ID184	Yes	Larger
ID848	Yes	Smaller
ID117	Yes	Yes
ID88
ID46	No	d,e				x	x
ID409	Sometimes								I'm not convinced about some cognitive improvement already reported
ID474	No	c,f			x			x	we did not publish those findings yet as they are rejected
ID681	Yes	Smaller
ID544	Yes	Yes
ID279	Yes	Yes
ID723	Sometimes								We sometimes observed larger effect and other times smaller effect. One study found no physiological effect, but we think it was at least due to the insensibility of the measurement we used.
ID177	Sometimes								70% of the times
ID72	Sometimes								In one, out of six studies, the results were exactly similar to what has been reported in positive results. In the other six studies the results differed in at least one outcome measure, or was reported for the first time.
ID261	Sometimes								subject viriability
ID330	No	f						x
ID77	Sometimes								A lot of inter individual variability
ID90	Yes	Yes
ID684	No	e
ID92
ID705
ID590	No	d
ID765
ID385	Yes	Yes							not really clar
ID442	Sometimes								in epilepsy and depression
ID451	Sometimes								Large between subject variability is common. We have found increased task performance following anodal tDCS fairly reliably. However, in one study we found that anodal tDCS impaired learning rather than enhancing it as we expected
ID555
ID448	Yes	Larger							We use very successfully a bi-hemispheric anodal-cathodal stimulation
ID399	Sometimes								By using anodal and cathodal tDCS for different conditions, the observed effects went in the opposite direction (similar as in literature), but cathodal stimulation lead to enhancement and anodal stimulation to impairment of our observed effect.
ID31	No	f						x
ID329	Sometimes								xxx
ID789	Yes	Yes
ID224	No	f						x
ID388
ID441	Yes	Yes
ID639	No								NB: We never tried exact replications
ID24	Sometimes								We used both cathodal and anodal simultaneously. We were generally able to reproduce similar effects as others, but our design and cognitive task was new in light of tDCS.
ID593	No	a,f	x					x
ID153	Yes	Yes
ID43	Yes	Smaller
ID412	Yes	Smaller
ID583	Sometimes								Yes when using 2mA stimulation and more experienced participants, but not when participants were new and more nervous.
ID131	Yes	Smaller
ID618	Yes	Yes
ID732	Yes	Yes
ID60	Yes	Yes							The effect was variable. One problem has been that size effects have not been reported in the literature.
ID115	Yes	Yes
ID685	Yes	Yes
ID170	Yes	Yes
ID104	Yes	Yes
ID147	Sometimes								I have conducted studies looking at inter-individual differences in response to tDCS. When data was looked at in sub-groups certain sub-groups followed the expected pattern and others did not.
ID713	Sometimes								Have both failed replication (of our own effect) and replicated another groups
ID846	Yes	Yes
ID122	Sometimes								We have been able to reproduce a similar effect on muscle strength (maximum isometric voluntary contraction) but not on pain alleviation in chronic musculoskeletal disorders.
ID54	Yes	Yes
ID484	Sometimes								Some effect I replicated, some not.
ID436	Yes	Yes
ID614	Yes	Yes
ID793	Yes	Yes
ID836	Yes	Yes
ID71	Sometimes								I have found excitatory anodal tDCS outcomes sometimes.
ID181	No	a	x
ID182	No	f						x
ID445	Sometimes								variable results, sometimes as written by others, but not always. 50/50
ID774	Yes	Smaller							Only clinical effect was studied.
ID244	Yes	Larger
ID95	Yes	Yes
ID651	No	f						x
ID234	Yes	Smaller
ID803	Yes	Yes
ID810	Yes	Yes
ID406	Sometimes								sometimes not reproducing even my own effects
ID604	Yes	Smaller							All our motor learning studies in healthy subject produced small effects and we documented high inter-subject variability. In patients, we found larger effects that are comparable to the literature.
ID623	No	a	x
ID769	Yes	Larger
ID546	No	f						x
ID86	Yes	Smaller
ID551	Yes	Yes
ID759	Yes	Yes
ID700	Sometimes								We had one effect of anodal tDCS on visual cortex that was consistent with previous results and another with null results (with N=28) - I have no idea what went wrong there. Another results on anodal tDCS to left dlPFC had no discernible effect on a measure of executive functioning (N=20) - again, that was puzzling.
ID487	Sometimes								We used different electrodes montage (i.e. anodal T3 and cathodal Fp2) which is different from almost studies.
ID199	Sometimes								in 50% of the cases
ID116	Yes	Yes							similar
ID616
ID25	Yes	Yes
ID91	Yes	Smaller
ID298	Yes	Yes
ID493	No	a,b,f	x	x				x
ID773	Yes	Smaller
ID554	Sometimes								Need higher intensity or longer duration
ID733	Sometimes								On grip strength but not on Jebson Taylor Test
ID721	Sometimes								We failed to reproduce one published outcome but reproduced another effect reported in the same manuscript. However, the study was not designed identically,
ID818	Sometimes								Some experiments were not performed previously
ID47	Sometimes								in the domain of working memory we replicated, but not in the motor domain
ID227	Sometimes								yes, but never as strongly
ID97	Yes	Yes
ID165	Yes	Smaller
ID180	Sometimes								We did not find effective pain alleviation with anodal tDCS.
ID782	Yes	Smaller
ID256	Sometimes								one study where anodal tDCS resulted in decline where a facilitation was expected
ID849	No	d				x
ID778	Sometimes								Not all stimulation conditions lead to results
ID465	Sometimes								Yes for one study (dual anodal/cathodal), no for another dual study. Resulted in a reduction of performance in another study (contrary to expectations). Did not replicate for one other.
ID424	Sometimes								we were able to replicate previous findings on 1 study over 3
ID670	No	f						x
ID509	Yes	Smaller
ID541	Sometimes								I would argue that, due to a lack of consistency in the way in which tES methods are reported, this question is very difficult to answer. You may not replicate a study where, on the surface, your methods are similar, but due to different electrodes/stimulation times/online versus offline stimulation, etc etc) you are simply not comparing like with like. I would also not the our use of Anodal tDCS…
ID853	Yes	Smaller
ID316	Yes	Yes
ID437	No	b		x
ID654	Yes	Yes
ID601	Sometimes								We tend to replicate effects in the same population (e.g. students), but have found that these effects can vary (e.g. have opposite patterns) in different groups (e.g. varying by age, expertise). There has been one example where we have repeated failed to replicate another lab's effect using anodal tDCS on several occasions using identical parameters and sampling from the same age group.
ID286	Yes	Yes							Our study used some new outcome measures that had not been tested before with tDCS, but of the measures that had been tested with tDCS, the results were similar to what has been reported in the literature.
ID649	Yes	Yes
ID838	Yes	Yes
ID391	Yes	Smaller
ID433	Yes	Yes
ID169	Yes	Yes
ID413	No	d,e				x	x
ID296	No	a	x
ID488	No	f						x
ID331	Yes	Yes
ID61	Yes	Yes
ID514	Sometimes								Observed behavioural effect in direction predicted by increased excitability
ID657	Sometimes								Small and unreliable effects in most attempts.
ID70	Yes	Yes
ID530	Yes	Smaller
ID408	Sometimes								I have been able to replicate basic working memory effects of prefrontal cortical stimulation.
ID738	Yes	Yes
ID29	Sometimes								depending on the exp
ID223	Yes	Larger
ID85	Sometimes								No effect of anodal DLPFC on cognitive function
ID586	Yes	Yes
ID292	Sometimes								Based on my experience, for the most times we were able to get an upregulation. However this seemed to be influenced by a number of factors such as the machine that we used, electrode montage that we used, etc.
YES	70
%	49.6454
NO	23
%	16.3121
SOMETIMES	48
%	34.0426
Same		47
%		67.1429
Smaller		18
%		25.7143
Larger		5
%		7.14286
a – get more data			5
			21.7391
b- select subset				2
				8.69565
c – contact authors					1
					4.34783
d – stop using stim						3
						13.0435
e – modify protocol							3
							13.0435
f – pub. neg results								12
								52.1739

## Sheet: Q6_CtDCS
ID	CtDCS_main	CtDCS_sub	a	b	c	d	e	f	CtDCS_comment
ID717	Yes	Larger
ID287	Yes	Smaller
ID715
ID676	No	e					x
ID142	Yes	Yes
ID271	Yes	Yes
ID691	No	d				x
ID697	Sometimes								sometime opposite effect
ID324	No	f						x	In the study, I found that cathodal tDCS over the cerebellum led to improved performance in saccadic adaptation. I then decided to publish the finding, as it was still interesting
ID538	Yes	Yes							Varied response in literature but we found no effect
ID215
ID217	No	a	x
ID50	Sometimes								Mixed findings across two cathodal studies - one as anticipated, the other not. I have concerns about the design of one, which is why I'm not planning to publish it. The other one I hope to get around to writing up for publication.
ID81
ID718	Yes	Yes
ID184	Yes	Yes
ID848	Yes	Smaller
ID117	Yes	Yes
ID88
ID46	Sometimes								Difficult to say since the study was new and no previous data were available	agree
ID409
ID474	Sometimes								our data of cathodal stimulation is quite noisy. We contacted the original authors and modified our stimulation protocol.
ID681	Yes	Smaller
ID544	No	c			x
ID53	Yes	Yes							The sign of the effect I observed agreed with what literature reports for cortical exvitability. With regard to the magnitude, the effect I studied was not analysed before.	not sure
ID279	Yes	Yes
ID723	Sometimes								we observed no physiological changes following 5min ctdcs, but observed decreased cs excitability after 10min ctdcs.
ID177	Sometimes								seldom used
ID72	Sometimes								I could ot find a proper response, as the study was the first to involve the specific condition.	agree
ID261	Sometimes								subject variability
ID330	No	f						x
ID529	Sometimes								This question does not apply to our work, as similar questions have not been previously asked	agree
ID77	Sometimes								As above
ID90
ID684	No	e					x
ID92
ID705
ID590	No	d				x
ID765	Sometimes								decrease IEDs
ID385
ID442	No	f						x
ID451	Sometimes								Large variability between subjects makes some dataset very difficult to interpret.
ID555
ID448	Yes	Yes
ID399	Sometimes								By using anodal and cathodal tDCS for different conditions, the observed effects went in the opposite direction (similar as in literature), but cathodal stimulation lead to enhancement and anodal stimulation to impairment of our observed effect.
ID31	No	f						x
ID329	Sometimes								xxx
ID789	Yes	Yes
ID224
ID388
ID441
ID639	No								NB: We never tried exact replications	not sure
ID24	Sometimes								We used both cathodal and anodal simultaneously. We were generally able to reproduce similar effects as others, but our design and cognitive task was new in light of tDCS.
ID593	Sometimes								Novel application - no prior results reported	agree
ID153	No	f						x
ID43	Yes	Smaller
ID412	Yes	Smaller
ID583	No	a
ID131	Yes	Smaller
ID618	Yes	Yes
ID732	Yes	Yes
ID60	Sometimes								Overall, the effects of cathodal tDCS seemed more variable than anodal tDCS
ID115	Yes	Yes
ID685	Yes	Yes
ID170	Yes	Yes
ID104	Yes	Smaller
ID147	No								I have not used cathodal tDCS	agree
ID713	Yes	Smaller
ID846	No	d,f				x		x
ID122
ID54	Yes	Yes
ID484
ID436	Yes	Yes
ID825	Sometimes								We did not replicate previous studies. Our studies are original, first of their kind.	agree
ID614
ID793	Yes	Yes
ID836	No	f						x
ID71	Yes	Yes							I have never tryed to replicate the exact sam task as some previous study, but found cathodal tDCS effects that where compatible to what was found in the literature.	agree leave
ID181
ID182	No	a	x
ID445	Sometimes								variable results, sometimes as written by others, but not always. 50/50
ID774	Yes	Smaller							Only clinical effect was studied.
ID244	Yes	Yes
ID95
ID651	Yes	Yes
ID234	No
ID803	Yes	Yes
ID810	No	f						x
ID406	Sometimes								sometimes not reproducing even my own effects
ID604
ID623	No	b		x
ID769	No	d				x
ID546
ID86	Yes	Yes
ID551	Sometimes								We haven't used cathodal in our studies to date.	agree
ID759	Yes	Yes
ID700	No	d				x			I\'ve generally had poor success with cathodal tDCS with 3 null results. Some of these results will be published as they are still meaningful (there was no option for that in the previous page).
ID487
ID199	Sometimes								in 50% of the cases
ID116	Sometimes								not always
ID616
ID25	Yes	Yes
ID91	Yes	Yes
ID298	No	d				x
ID493	Yes	Yes
ID527	No
ID773	Yes	Smaller
ID554	Sometimes								Need higher intensity or longer duration
ID733
ID721	Sometimes								The effect we were measuring had not previously been reported in the literature	agree
ID818	Sometimes								Some experiments were not performed previously	agree leave
ID47	Sometimes								Never conducted a study where we were interested specifically in the effect of the negative pole.	also not sure - maybe out
ID227	No	d				x
ID97	Yes	Yes
ID165	Yes	Smaller
ID180
ID782	Yes	Smaller
ID82	Sometimes								In one of our study, we found the same effect for anodal and for cathodal stimulation. This was published as such. We now understand why it is so.
ID256
ID849	No	d				x
ID778	Sometimes								Never done in previous litterature	agree
ID465	Sometimes								Yes for one study (dual anodal/cathodal), no for another dual study, no for two anode-only others.
ID424	No	d				x
ID670	Yes	Yes
ID509
ID541	Sometimes								I would argue that, due to a lack of consistency in the way in which tES methods are reported, this question is very difficult to answer. You may not replicate a study where, on the surface, your methods are similar, but due to different electrodes/stimulation times/online versus offline stimulation, etc etc) you are simply not comparing like with like. I would also not the our use of Anodal tDCS…	agree leave
ID853	Yes	Smaller
ID316	Yes	Yes
ID437	Yes	Smaller
ID654
ID601	Yes	Yes							We rarely use cathodal tDCS but in the one circumstance we did we replicated effects in the same population.
ID286	No	a,f	x					x
ID649	Yes	Yes
ID838	Yes	Yes
ID391	Sometimes								No replication of cathodal tDCS effect was aimed for.	agree
ID433	Sometimes								i did not use cathodal stimulation to reproduce published data	agree
ID169	Yes	Yes
ID413	No	d				x
ID296	No	a	x
ID488
ID331	Yes	Yes
ID61	Yes	Yes
ID514	Sometimes								Observed (smaller) behavioural effect in direction predicted by decreased excitability
ID657	No	d				x
ID70	Yes	Yes
ID530	Yes	Yes
ID255	No	c			x				We did not publish the null result
ID408
ID738	Yes	Yes
ID29	Sometimes								depending on the exp
ID223	Yes	Smaller
ID85	Sometimes								Large effect of cathodal tDCS DLPFC on cognitive fucntion (disruption)
ID586	Yes	Yes
ID292	Sometimes								This was more variable than anodal tDCS
YES	56
NO	32
SOMETIMES	37
Same		40
Smaller		15
Larger		0
a – get more data			4
b- select subset				1
c – contact authors					2
d – stop using stim						11
e – modify protocol							2
f – pub. neg results								9

## Sheet: Q6_CtDCS_trimmed
ID	CtDCS_main	CtDCS_sub	a	b	c	d	e	f	CtDCS_comment
ID717	Yes	Larger
ID287	Yes	Smaller
ID715
ID676	No	e					x
ID142	Yes	Yes
ID271	Yes	Yes
ID691	No	d				x
ID697	Sometimes								sometime opposite effect
ID324	No	f						x	In the study, I found that cathodal tDCS over the cerebellum led to improved performance in saccadic adaptation. I then decided to publish the finding, as it was still interesting
ID538	Yes	Yes							Varied response in literature but we found no effect
ID215
ID217	No	a	x
ID50	Sometimes								Mixed findings across two cathodal studies - one as anticipated, the other not. I have concerns about the design of one, which is why I'm not planning to publish it. The other one I hope to get around to writing up for publication.
ID81
ID718	Yes	Yes
ID184	Yes	Yes
ID848	Yes	Smaller
ID117	Yes	Yes
ID88
ID409
ID474	Sometimes								our data of cathodal stimulation is quite noisy. We contacted the original authors and modified our stimulation protocol.
ID681	Yes	Smaller
ID544	No	c			x
ID279	Yes	Yes
ID723	Sometimes								we observed no physiological changes following 5min ctdcs, but observed decreased cs excitability after 10min ctdcs.
ID177	Sometimes								seldom used
ID261	Sometimes								subject variability
ID330	No	f						x
ID77	Sometimes								As above
ID90
ID684	No	e					x
ID92
ID705
ID590	No	d				x
ID765	Sometimes								decrease IEDs
ID385
ID442	No	f						x
ID451	Sometimes								Large variability between subjects makes some dataset very difficult to interpret.
ID555
ID448	Yes	Yes
ID399	Sometimes								By using anodal and cathodal tDCS for different conditions, the observed effects went in the opposite direction (similar as in literature), but cathodal stimulation lead to enhancement and anodal stimulation to impairment of our observed effect.
ID31	No	f						x
ID329	Sometimes								xxx
ID789	Yes	Yes
ID224
ID388
ID441
ID639	No								NB: We never tried exact replications
ID24	Sometimes								We used both cathodal and anodal simultaneously. We were generally able to reproduce similar effects as others, but our design and cognitive task was new in light of tDCS.
ID153	No	f						x
ID43	Yes	Smaller
ID412	Yes	Smaller
ID583	No	a
ID131	Yes	Smaller
ID618	Yes	Yes
ID732	Yes	Yes
ID60	Sometimes								Overall, the effects of cathodal tDCS seemed more variable than anodal tDCS
ID115	Yes	Yes
ID685	Yes	Yes
ID170	Yes	Yes
ID104	Yes	Smaller
ID713	Yes	Smaller
ID846	No	d,f				x		x
ID122
ID54	Yes	Yes
ID484
ID436	Yes	Yes
ID614
ID793	Yes	Yes
ID836	No	f						x
ID71	Yes	Yes							I have never tryed to replicate the exact sam task as some previous study, but found cathodal tDCS effects that where compatible to what was found in the literature.
ID181
ID182	No	a	x
ID445	Sometimes								variable results, sometimes as written by others, but not always. 50/50
ID774	Yes	Smaller							Only clinical effect was studied.
ID244	Yes	Yes
ID95
ID651	Yes	Yes
ID234	No
ID803	Yes	Yes
ID810	No	f						x
ID406	Sometimes								sometimes not reproducing even my own effects
ID604
ID623	No	b		x
ID769	No	d				x
ID546
ID86	Yes	Yes
ID759	Yes	Yes
ID700	No	d				x			I\'ve generally had poor success with cathodal tDCS with 3 null results. Some of these results will be published as they are still meaningful (there was no option for that in the previous page).
ID487
ID199	Sometimes								in 50% of the cases
ID116	Sometimes								not always
ID616
ID25	Yes	Yes
ID91	Yes	Yes
ID298	No	d				x
ID493	Yes	Yes
ID527	No
ID773	Yes	Smaller
ID554	Sometimes								Need higher intensity or longer duration
ID733
ID818	Sometimes								Some experiments were not performed previously
ID227	No	d				x
ID97	Yes	Yes
ID165	Yes	Smaller
ID180
ID782	Yes	Smaller
ID82	Sometimes								In one of our study, we found the same effect for anodal and for cathodal stimulation. This was published as such. We now understand why it is so.
ID256
ID849	No	d				x
ID465	Sometimes								Yes for one study (dual anodal/cathodal), no for another dual study, no for two anode-only others.
ID424	No	d				x
ID670	Yes	Yes
ID509
ID541	Sometimes								I would argue that, due to a lack of consistency in the way in which tES methods are reported, this question is very difficult to answer. You may not replicate a study where, on the surface, your methods are similar, but due to different electrodes/stimulation times/online versus offline stimulation, etc etc) you are simply not comparing like with like. I would also not the our use of Anodal tDCS…
ID853	Yes	Smaller
ID316	Yes	Yes
ID437	Yes	Smaller
ID654
ID601	Yes	Yes							We rarely use cathodal tDCS but in the one circumstance we did we replicated effects in the same population.
ID286	No	a,f	x					x
ID649	Yes	Yes
ID838	Yes	Yes
ID169	Yes	Yes
ID413	No	d				x
ID296	No	a	x
ID488
ID331	Yes	Yes
ID61	Yes	Yes
ID514	Sometimes								Observed (smaller) behavioural effect in direction predicted by decreased excitability
ID657	No	d				x
ID70	Yes	Yes
ID530	Yes	Yes
ID255	No	c			x				We did not publish the null result
ID408
ID738	Yes	Yes
ID29	Sometimes								depending on the exp
ID223	Yes	Smaller
ID85	Sometimes								Large effect of cathodal tDCS DLPFC on cognitive fucntion (disruption)
ID586	Yes	Yes
ID292	Sometimes								This was more variable than anodal tDCS
YES	55
%	49.1071
NO	31
%	27.6786
SOMETIMES	26
%	23.2143
Same		39
%		70.9091
Smaller		15
%		27.2727
Larger		1
%		1.81818
a – get more data			4
			12.9032
b- select subset				1
				3.22581
c – contact authors					2
					6.45161
d – stop using stim						11
						35.4839
e – modify protocol							2
							6.45161
f – pub. neg results								9
								29.0323

[truncated: 9 more sheets: Q6_MtDCS, Q6_MtDCS_trimmed, Q6_tACS, Q6_tACS_trimmed, Q6_tRNS, Q6_tRNS_trimmed, Q6_PtDCS, Q7, Q8]
