# Supplementary material for: Questionable science and reproducibility in electrical brain stimulation research
Source: PLoS One. 2017 Apr 26;12(4):e0175635. doi: 10.1371/journal.pone.0175635 (PMC5405934; doi:10.1371/journal.pone.0175635)
Supplement: S4 File — (TXT) [file pone.0175635.s004.txt]

ID	Final comment
ID717
ID287
ID715
ID676
ID142
ID271
ID691
ID697
ID324
ID538
ID215
ID217	This field is in urgent need of both guidelines for research and clinical use, and regulations by law (USA, EU).
ID50
ID81
ID718
ID184
ID848
ID117
ID88
ID46
ID409
ID474	I think there is a huge publication bias in this field and, in my opinion, the positive results of tDCS are highly overestimated.It would have been nice to have some questions on that topic.
ID681
ID544
ID53
ID279
ID723
ID177
ID72	I think the authors should clarify if Q7 and Q8 are related only to brain stimulation studies, or other types of studies that have been conducted by the participants of this study.
ID261
ID330	My observation is that many researchers overinterpret positive results of tDCS based on single (behavioural) outcome measures while ignoring negative results in other outcomes.
ID529
ID77
ID90
ID684
ID92
ID705
ID590
ID765
ID385	who do you resent, are yiou a company or researhc jrougp or j0urnal eidotor, or ognazation. Please claify.
ID442
ID451
ID555
ID448	We published three studies with negative results on tDCS, and the editors wrote us that they were happy, since they believed tDCS was overrated.
ID399
ID31	There does seem to be a suspiciously large number of positive tDCS trials published, and in almost any discipline it has been used in.
ID329
ID789
ID224	We often found that the responses to tDCS vary between days even for the same subjects.
ID388
ID441
ID639
ID24
ID593
ID153
ID43
ID412
ID583	Although the consensus within publication in that electrical stimulation works well and is reliable, my experience of talking to other researchers at conferences and within my department suggests that there is a huge amount of unpublished, unsuccessful attempts at using the stimulation. Many of which have no clear methodological issues.
ID131
ID618
ID732
ID60	Question 7 is difficult to respond and seems subjective in the formulation. Is the question if we know for sure that that occurred? I would suggest including a question about the extent to which these practices occur in other areas of science (MRI, basic science, etc). Many of the questions formulated relate to transparency (see Science 2015), open science issues that are not technique specific. …
ID115
ID685
ID170
ID104
ID147	rebecca.segrave@monash.edu
ID713
ID846
ID122
ID54
ID484	About question 4:Most studies still have to be written, so I would not put them in any of the boxes at C. One study was also not completely finished. It is also difficult to say whether results were completely negative or positive. About question 7:I don't know many other tDCS researchers well enough to know these things.About question 8:The gut-feeling is a bit vague, I have excluded a few peopl…
ID436
ID825
ID614
ID793
ID836
ID71	It would not be fair to have publication mentioning that "tDCS researchers have mentioned that are aware of other researchers that may adjust the statistics to optimize their results" or something like this. In a publish or perish academia, these practices like that are used by researchers of many fields, unfortunately. These are not specific problems for the tDCS comunity. I urge to be thoughtfu…
ID181
ID182
ID445
ID774
ID244	Great initiative!
ID95
ID651
ID234
ID803
ID810
ID406
ID604	The title of the survey does not accurately reflect your questions. I rarely used tCS for changing cortical excitability but I used it to change brain physiology in a general sense, sometime also to improve learning. My answers included also animal studies.
ID623	Your survey is somehow flow, particulary questions Q1 to Q6 could be improved. For example we have pending tDSC tACS data to publish because they are ongoing or waiting the final preparation of te manuscript. One of the main reasons for failure of tDCS/tACS/ tRNS is simply a lack of knowledge on site of stimulation, network invplved in the effect, or overall lack of strong anatomical /physiologic…
ID769
ID546
ID86
ID551
ID759
ID700	There was no option to specify that we intended to publish results that were as yet unpublished. This may bias your % of unpublished negative results. For example, we have 3 as of yet unpublished studies with negative results. We still may publish 2 or 3 of them because they include some potentially meaningful information.
ID487
ID199
ID116
ID616
ID25
ID91
ID298
ID493
ID527
ID773
ID554
ID733
ID721	We have not published some of our studies because we are not happy with the analysis approach and are still developing the appropriate methods to extract the data. This has nothing to do with electrical stimulation but is an MRI data analysis issue.
ID818
ID47
ID227
ID97
ID165
ID180	I feel that have a small "special group" that can publish all their researches even though they have a small sample size, lack of fidelity with protocol previously registered, sub-group statistical analysis, etc.. On the other hand others researchers have many difficulties to publish their works even though they had followed all the requirements needed to conduct a trustful research.
ID782
ID82
ID256
ID849
ID778
ID465
ID424
ID670
ID509
ID541	The data that you will obtain from Questions 7 and 8 will be, I feel, uninformative and difficult to draw solid conclusions from, due to the yes/no formulation of the participant's answers to these questions.The participant is given no means to report their familiarity with other groups, or the degree to which they are aware of other groups' methods and analysis strategies. A well known group tha…
ID853
ID316
ID437
ID654
ID601
ID286
ID649	I believe that the use of electrical brain stimulation is a excelent technique to conduct human studies and also to apply in the clinical practice.
ID838	comment to question 6. in my ongoing study with anodal tDCS of M1 of stroke patients combined with training the results of treatment varies a lot (from nothing to CLINICALLY significant). Though, it is reported in other papers too
ID391
ID433
ID169
ID413
ID296
ID488
ID331
ID61
ID514
ID657	Thank you so much for doing this.
ID70
ID530	Thanks!
ID255
ID408
ID738
ID29
ID223
ID85
ID586
ID292
