# Supplementary material for: Questionable science and reproducibility in electrical brain stimulation research
Source: PLoS One. 2017 Apr 26;12(4):e0175635. doi: 10.1371/journal.pone.0175635 (PMC5405934; doi:10.1371/journal.pone.0175635)
Supplement: S5 File — (XLS) [file pone.0175635.s005.xls]

## Sheet: Sheet1_copy
paper	PMID	1er finding		samp_size	Sample Size								QRP								no_sub_data_fig	no_stats	Spin		Error bars		funding	stim_site	stim_use
		pos_finding	neg_finding		Samp_1	Samp_2	Samp_3	Samp_4	Samp_5	Samp_6	Samp_7	Samp_8	QRP_1	QRP_2	QRP_3	QRP_4	QRP_5	QRP_6	QRP7	QRP_8			spin_trends	spin_other	bars_SEM	bars_undefined
1	21885255	0	1	5	0	0	0	0	0	0	0	1	0	0	0	0	0	0	0	0	na	0	0	0	na	na	0	variable	epilepsy
2	25464828	1	0	48	0	0	0	0	0	0	0	1	0	0	0	0	0	0	0	0	1	1	0	0	1	0	1	M1	Task-dependent plasticity
3	23709044	1	0	15	0	0	0	0	0	0	0	1	0	0	0	0	0	0	0	0	1	1	1	0	1	0	1	Occipital-parietal	motion perception
4	18203660	1	0	10	0	0	0	0	0	0	0	1	0	0	0	0	0	0	0	0	1	0	0	0	1	0	1	S1	tactile acuity
5	23437385	1	0	16	0	0	0	0	0	0	0	1	0	0	0	0	0	0	0	0	1	0	0	0	1	0	1	M1	premotor excitability
6	26300790	0	1	50	1	0	0	0	0	0	0	0	0	0	0	0	0	0	0	0	1	0	0	1	0	0	1	Pre-frontal	Attention-deficit disorder
7	22684095	1	0	25	0	0	0	0	0	0	0	1	0	0	0	0	0	0	0	0	1	0	1	0	1	0	0	Pre-frontal	working memory
8	25173954	1	0	28	0	0	0	0	0	0	0	1	0	0	0	0	0	0	0	0	1	0	0	0	1	0	1	Pre-frontal	depression
9	25144391	1	0	32	0	0	0	0	0	0	0	1	0	0	0	0	0	0	0	0	na	1	1	0	na	na	0	temporal	spatial sense of direction
10	22016735	1	0	15	0	0	0	0	0	0	0	1	0	0	0	0	0	0	0	0	1	0	1	0	0	1	0	temporal	name recall
11	20729009	1	0	25	0	0	0	0	0	0	0	1	0	0	0	0	0	0	0	0	1	0	0	0	0	1	1	Pre-frontal	risk taking
12	21352881	1	0	19	0	0	0	0	0	0	0	1	0	0	0	0	0	0	0	0	1	1	1	0	0	1	1	Pre-frontal	food craving
13	21962976	0	1	17	0	0	0	0	0	0	0	1	0	0	0	0	0	0	0	0	na	0	0	0	na	na	0	frontal, occipital	mood
14	24080439	1	0	16	1	0	0	0	0	0	0	0	0	0	0	0	0	0	0	0	1	0	0	0	1	0	0	M1	sympathetic activity
15	23615118	1	0	120	0	0	0	1	0	0	0	0	0	0	0	0	0	0	0	0	1	0	0	0	0	0	1	Pre-frontal	depression
16	25940097	0	1	5	0	0	0	0	0	0	0	1	0	0	0	0	0	0	0	0	1	0	0	0	0	0	1	parietal	Hemi-spatial neglect
17	25721740	1	0	60	0	0	0	0	0	0	0	1	0	0	0	0	0	0	0	0	1	1	1	0	1	0	0	Pre-frontal	Decision-making
18	25732786	1	0	20	0	0	0	0	0	0	0	1	0	0	0	0	0	0	0	0	na	0	0	0	na	na	0	Pre-frontal	aphasia
19	21964868	1	0	14	0	0	0	0	0	0	0	1	0	0	0	0	0	0	0	0	na	0	1	0	na	na	1	Tempo-parietal	auditory cortex excitability
20	22711234	1	0	30	0	0	0	0	0	0	0	1	0	0	0	0	0	0	0	0	1	0	0	0	1	0	1	M1	M1 excitability
21	20962598	1	0	18	0	0	0	0	0	0	0	1	0	0	0	0	0	0	0	0	1	0	0	0	1	0	1	M1	stroke motor recovery
22	21674525	0	1	20	0	0	0	0	0	0	0	1	0	0	0	0	0	0	0	0	1	0	0	0	1	0	1	M1	ALS motor excitability
23	23446641	1	0	10	0	0	0	0	0	0	0	1	0	0	0	0	0	0	0	0	1	0	0	0	0	0	1	temporal, insular	autonomic system
24	19027357	0	1	21	0	0	0	0	0	0	0	1	0	0	0	0	0	0	0	0	na	1	0	0	na	na	1	frontal	cognitive fx and mood
25	25951227	1	0	16	0	0	0	0	0	0	0	1	0	0	0	0	0	0	0	0	1	1	0	0	1	0	0	Pre-frontal	affective info processing
26	26076338	1	0	18	0	0	0	0	0	0	0	1	0	0	0	0	0	0	0	0	na	0	0	0	na	na	0	M1	motor imagery
27	26274840	1	0	19	0	0	0	0	0	0	0	1	0	0	0	0	0	0	0	0	na	0	0	0	na	na	0	cerebellum	ataxia
28	26303936	1	0	23	0	0	0	0	0	0	0	1	0	0	0	0	0	0	0	0	na	0	0	0	na	na	0	Tempo-parietal	schizophrenia
29	26438001	1	0	45	0	0	0	0	0	0	0	1	0	0	0	0	0	0	0	0	na	0	0	0	na	na	0	Fronto-temporal	stroke
30	26457823	1	0	96	0	0	0	0	0	0	0	1	0	0	0	0	0	0	0	0	1	1	0	0	1	0	0	Pre-frontal	memory
31	26488591	1	0	37	0	0	0	0	0	0	0	1	0	0	0	0	0	0	0	0	1	0	0	0	0	1	1	Pre-frontal	Dual-task
32	26699879	1	0	36	0	0	0	0	0	0	0	1	0	0	0	0	0	0	0	0	1	0	0	0	0	0	1	Pre-frontal	schizophrenia
33	23675337	1	0	12	0	0	0	0	0	0	0	1	0	0	0	0	0	0	0	0	na	0	0	0	na	na	0	M1	M1 excitability
34	24064279	1	0	12	0	0	0	0	0	0	0	1	0	0	0	0	0	0	0	0	1	0	0	0	1	0	1	SMA	startle
35	24690113	1	0	77	0	0	0	0	0	0	0	1	0	0	0	0	0	0	0	0	1	0	0	0	1	0	1	Pre-frontal	attention
36	24656950	1	0	17	0	0	0	0	0	0	0	1	0	0	0	0	0	0	0	0	1	0	0	0	1	0	0	Pre-frontal	food craving
37	24630849	1	0	56	0	0	0	0	0	0	0	1	0	0	0	0	0	0	0	0	1	0	0	0	1	1	1	M1	M1 excitability
38	24390826	1	0	15	0	0	0	0	0	0	0	1	0	0	0	0	0	0	0	0	1	0	0	0	1	0	1	visual, auditory	touch acuity
39	24998643	1	0	24	0	0	0	0	0	0	0	1	0	0	0	0	0	0	0	0	na	0	0	0	na	na	0	frontal, temporal	intelligence
40	23592415	1	0	11	0	0	0	0	0	0	0	1	0	0	0	0	0	0	0	0	1	0	0	0	0	0	1	Pre-frontal	oxygen consumption
41	23576701	1	0	34	0	0	0	0	0	0	0	1	0	0	0	0	0	0	0	0	1	0	0	0	1	0	1	thoracic	spinal plasticity
42	23575845	1	0	26	0	0	0	0	0	0	0	1	0	0	0	0	0	0	0	0	1	0	0	0	1	0	1	M1, occipital	face processing
43	23475381	1	0	32	0	0	0	0	0	0	0	1	0	0	0	0	0	0	0	0	0	0	0	0	0	1	1	M1	motor imagery
44	23152618	1	0	20	0	0	0	0	0	0	0	1	0	0	0	0	0	0	0	0	1	0	1	0	1	0	1	intraparietal	visual attention
45	25245591	1	0	14	0	0	0	0	0	0	0	1	0	0	0	0	0	0	0	0	1	0	1	0	0	1	0	auditory	cortical excitability
46	25446764	1	0	10	0	0	0	0	0	0	0	1	0	0	0	0	0	0	0	0	1	0	1	0	1	0	1	SMA	startle
47	25698763	1	0	33	0	0	0	0	0	0	0	1	0	0	0	0	0	0	0	0	1	0	0	0	1	0	1	cerebellum	motor skill acquisition
48	25462798	1	0	24	0	0	0	0	0	0	0	1	0	0	0	0	0	0	0	0	1	0	1	0	0	1	1	Pre-frontal	memory
49	24174681	1	0	18	0	0	0	0	0	0	0	1	0	0	0	0	0	0	0	0	1	0	0	0	1	0	0	M1	M1 excitability
50	24952331	1	0	18	0	0	0	0	0	0	0	1	0	0	0	0	0	0	0	0	1	0	0	0	1	0	1	M1	spinal plasticity
51	25009493	1	0	20	0	0	0	0	0	0	0	1	0	0	0	0	0	0	0	0	1	0	0	0	1	0	0	Pre-frontal	naming task
52	24582372	1	0	16	0	0	0	0	0	0	0	1	0	0	0	0	0	0	0	0	1	0	0	0	1	0	1	M1	low back pain
53	24176927	1	0	40	0	0	0	0	0	0	0	1	0	0	0	0	0	0	0	0	1	1	0	0	1	0	1	Pre-frontal	cognitive fx
54	24999827	1	0	16	0	0	0	0	0	0	0	1	0	0	0	0	0	0	0	1	1	0	0	0	1	0	0	M1	cortical excitability
55	23980731	0	1	15	0	0	0	0	0	0	0	1	0	0	0	0	0	0	0	0	na	0	0	0	na	na	0	M1	MVC	* excluded TR > 2D subject mean
56	23849715	1	0	35	0	0	0	0	0	0	0	1	0	0	0	0	0	0	0	0	1	1	0	0	1	0	1	Parietal & frontal eye	spatial attention
57	23603021	1	0	10	0	0	0	0	0	0	0	1	0	0	0	0	0	0	0	0	0	1	1	0	1	0	1	Angular gyrus	arithmetic retrieval
58	23470308	0	1	30	1	0	0	0	0	0	0	0	0	0	0	0	0	0	0	0	1	1	0	0	1	0	0	M1	MVC
59	23281779	1	0	49	0	0	0	0	0	0	0	1	0	0	0	0	0	0	0	0	1	1	1	0	0	1	0	Pre-frontal	language learning
60	23061303	1	0	37	0	0	0	0	0	0	0	1	0	0	0	0	0	0	0	0	0	0	0	0	0	0	1	M1	migraine
61	22963503	1	0	19	0	0	0	0	0	0	0	1	0	0	0	0	0	0	0	0	0	0	0	0	1	0	0	F10	object detection
62	22743075	1	0	41	0	0	0	0	0	0	0	1	0	0	0	0	0	0	0	0	1	0	1	0	1	0	1	Pre-frontal	working memory
63	22590461	1	0	16	0	0	0	0	0	0	0	1	0	0	0	0	0	0	0	1	1	0	0	0	1	0	0	Frontal eye field	saccade task
64	22515945	1	0	15	1	0	0	0	0	0	0	0	0	0	0	0	0	0	0	0	1	0	1	0	0	1	1	M1	pain
65	21745726	1	0	20	0	0	0	0	0	0	0	1	0	0	0	0	0	0	0	0	1	0	1	0	1	0	1	Pre-frontal	schizophrenia
66	20111608	1	0	60	0	0	0	0	0	0	0	1	0	0	0	0	0	0	0	0	1	0	1	0	1	0	0	Pre-frontal	moral judgment
67	20110339	1	0	20	0	0	0	0	0	0	0	1	0	0	0	0	0	0	0	0	1	0	1	0	1	0	0	M1	cortical excitability
68	18325666	1	0	11	0	0	0	0	0	0	0	1	0	0	0	0	0	0	0	0	na	0	0	0	0	0	0	M1	cortical excitability
69	16553629	1	0	8	0	0	0	0	0	0	0	1	0	0	0	0	0	0	0	0	1	0	1	0	1	0	1	M1	cortical excitability
70	18055832	1	0	9	0	0	0	0	0	0	0	1	0	0	0	0	0	0	0	0	1	0	0	0	1	0	1	Visual	cortical excitability
71	25288502	1	0	15	0	0	0	0	0	0	0	1	0	0	0	0	0	0	0	0	1	0	1	0	1	0	0	M1	pain
72	24562404	1	0	10	0	0	0	0	0	0	0	1	0	0	0	0	0	0	0	0	1	0	1	0	0	1	0	M1	Parkinson's gait
73	15634731	1	0	6	0	0	0	0	0	0	0	1	0	0	0	0	0	0	0	0	1	0	0	0	1	0	0	M1	Stroke motor fx
74	24792908	1	0	33	0	0	0	0	0	0	0	1	0	0	0	0	0	0	0	0	1	0	0	0	1	0	0	cerebellum	motor learning
75	24810956	1	0	91	0	0	0	0	0	0	0	1	0	0	0	0	0	0	0	0	0	0	0	0	1	0	0	M1	motor skill acquisition
76	24731752	1	0	27	0	0	0	0	0	0	0	1	0	0	0	0	0	0	0	0	1	0	1	0	0	0	0	frontal, parietal	stop smoking
77	24213958	1	0	16	0	0	0	0	0	0	0	1	0	0	0	0	0	0	0	0	1	0	0	0	na	na	1	M1	pain
78	24472622	1	0	14	0	0	0	0	0	0	0	1	0	0	0	0	0	0	0	0	1	1	0	0	0	1	0	parietal	spatial navigation
79	24570659	1	0	2	0	0	0	0	0	0	0	1	0	0	0	0	0	0	0	0	1	1	0	0	1	0	1	parietal	numerical profeciency
80	25130301	1	0	12	0	0	0	0	0	0	0	1	0	0	0	0	0	0	0	0	1	0	0	0	1	0	1	parietal	numerical profeciency
81	26414683	1	0	18	0	0	0	0	0	0	0	1	0	0	0	0	0	0	0	0	1	1	0	0	1	0	1	parietal	lateralized brain fx
82	25100602	1	0	12	0	0	0	0	0	0	0	1	0	0	0	0	0	0	0	0	1	0	0	0	1	0	1	M1	dopamine receptor activation
83	25128836	1	0	9	0	0	0	0	0	0	0	1	0	0	0	0	0	0	0	0	1	0	1	0	0	0	1	Pre-frontal	food consumption
84	25381344	1	0	24	1	0	0	0	0	0	0	0	0	0	0	0	0	0	0	0	na	0	1	0	na	na	1	M1	SCI motor recovery
85	25371383	1	0	12	0	0	0	0	0	0	0	1	0	0	0	0	0	0	0	0	0	0	1	0	na	na	0	M1	Fibromyalgia pain
86	25505313	1	0	45	0	0	0	0	0	0	0	1	0	0	0	0	0	0	0	0	1	1	0	0	1	0	1	Pre-frontal	math anxiety
87	25551405	1	0	24	1	0	0	0	0	0	0	0	0	0	0	0	0	0	0	0	1	0	0	0	0	0	0	M1	M1 excitability
88	25550147	1	0	15	0	0	0	0	0	0	0	1	0	0	0	0	0	0	0	0	1	0	0	0	1	1	1	Pre-frontal	memory
89	25249958	1	0	81	0	0	0	0	0	0	0	1	0	0	0	0	0	0	0	0	1	1	0	0	1	0	1	parietal	Multi-task performance
90	25295004	1	0	18	0	0	0	0	0	0	0	1	0	0	0	0	0	0	0	0	1	1	1	0	1	0	1	M1	Word-retrieval
91	25160706	1	0	19	0	0	0	0	0	0	0	1	0	0	0	0	0	0	0	0	1	0	0	0	1	0	0	M1	Motor learning
92	25816204	1	0	17	0	0	0	0	0	0	0	1	0	0	0	0	0	0	0	0	1	0	1	0	1	0	1	M1	motor activation
93	25676883	1	0	15	0	0	0	0	0	0	0	1	0	0	0	0	0	0	0	0	1	0	0	0	0	0	1	V1	amblyopia
94	24109814	1	0	17	0	0	0	0	0	0	0	1	0	0	0	0	0	0	0	0	1	0	1	0	0	0	1	Pre-frontal	working memory
95	25297109	1	0	26	0	0	0	0	0	0	0	1	0	0	0	0	0	0	0	0	1	0	0	0	1	0	1	M1	motor control
96	21945231	1	0	42	0	0	0	0	0	0	0	1	0	0	0	0	0	0	0	0	1	0	1	0	1	0	1	M1	schizophrenia
97	23189136	0	1	15	0	0	0	0	0	0	0	1	0	0	0	0	0	0	0	0	na	0	0	0	na	na	1	M1	pain
98	23949028	1	0	12	0	0	0	0	0	0	0	1	0	0	0	0	0	0	0	0	1	0	0	0	na	na	1	M1	stroke
99	23235272	1	0	19	0	0	0	0	0	0	0	1	0	0	0	0	0	0	0	0	1	0	0	0	0	1	0	Pre-frontal	vigilence
100	23719070	0	1	59	0	0	0	0	0	0	0	1	0	0	0	0	0	0	0	0	1	0	1	0	0	0	1	Pre-frontal	pain
total		90	10	25.94	6	0	0	1	0	0	0	93	0	0	0	0	0	0	0	2	78	19	30	1	56	14	60

## Sheet: Sheet1
paper	1er finding		Sample Size (n)	Sample Size								QRP								No sub. Data in Fig	No stats Section	Spin		Error bars		Grant Funds	stim int.	stim site	stim use
	+	-		1	2	3	4	5	6	7	8	1	2	3	4	5	6	7	8			trends	other	SEM	??
1	0	1	5	0	0	0	0	0	0	0	1	0	0	0	0	0	0	0	0	na	0	0	0	na	na	0	1mA	variable	epilepsy
2	1	0	48	0	0	0	0	0	0	0	1	0	0	0	0	0	0	0	0	1	1	0	0	1	0	1	1.5mA	M1	Task-dependent plasticity
3	1	0	15	0	0	0	0	0	0	0	1	0	0	0	0	0	0	0	0	1	1	1	0	1	0	1	1.5mA	Occipital-parietal	motion perception
4	1	0	10	0	0	0	0	0	0	0	1	0	0	0	0	0	0	0	0	1	0	0	0	1	0	1	1mA	S1	tactile acuity
5	1	0	16	0	0	0	0	0	0	0	1	0	0	0	0	0	0	0	0	1	0	0	0	1	0	1	0.7mA	M1	premotor excitability
6	0	1	50	1	0	0	0	0	0	0	0	0	0	0	0	0	0	0	0	1	0	0	1	0	0	1	1mA	Pre-frontal	Attention-deficit disorder
7	1	0	25	0	0	0	0	0	0	0	1	0	0	0	0	0	0	0	0	1	0	1	0	1	0	0	1.5mA	Pre-frontal	working memory
8	1	0	28	0	0	0	0	0	0	0	1	0	0	0	0	0	0	0	0	1	0	0	0	1	0	1	1mA	Pre-frontal	depression
9	1	0	32	0	0	0	0	0	0	0	1	0	0	0	0	0	0	0	0	na	1	1	0	na	na	0	2mA	temporal	spatial sense of direction
10	1	0	15	0	0	0	0	0	0	0	1	0	0	0	0	0	0	0	0	1	0	1	0	0	1	0	1.5mA	temporal	name recall
11	1	0	25	0	0	0	0	0	0	0	1	0	0	0	0	0	0	0	0	1	0	0	0	0	1	1	2mA	Pre-frontal	risk taking
12	1	0	19	0	0	0	0	0	0	0	1	0	0	0	0	0	0	0	0	1	1	1	0	0	1	1	2mA	Pre-frontal	food craving
13	0	1	17	0	0	0	0	0	0	0	1	0	0	0	0	0	0	0	0	na	0	0	0	na	na	0	1.5mA	frontal, occipital	mood
14	1	0	16	1	0	0	0	0	0	0	0	0	0	0	0	0	0	0	0	1	0	0	0	1	0	0	1mA	M1	sympathetic activity
15	1	0	120	0	0	0	1	0	0	0	0	0	0	0	0	0	0	0	0	1	0	0	0	0	0	1	2mA	Pre-frontal	depression
16	0	1	5	0	0	0	0	0	0	0	1	0	0	0	0	0	0	0	0	1	0	0	0	0	0	1	2mA	parietal	Hemi-spatial neglect
17	1	0	60	0	0	0	0	0	0	0	1	0	0	0	0	0	0	0	0	1	1	1	0	1	0	0	2mA	Pre-frontal	Decision-making
18	1	0	20	0	0	0	0	0	0	0	1	0	0	0	0	0	0	0	0	na	0	0	0	na	na	0	2mA	Pre-frontal	aphasia
19	1	0	14	0	0	0	0	0	0	0	1	0	0	0	0	0	0	0	0	na	0	1	0	na	na	1	1.25mA	Tempo-parietal	auditory cortex excitability
20	1	0	30	0	0	0	0	0	0	0	1	0	0	0	0	0	0	0	0	1	0	0	0	1	0	1	1mA	M1	M1 excitability
21	1	0	18	0	0	0	0	0	0	0	1	0	0	0	0	0	0	0	0	1	0	0	0	1	0	1	2mA	M1	stroke motor recovery
22	0	1	20	0	0	0	0	0	0	0	1	0	0	0	0	0	0	0	0	1	0	0	0	1	0	1	1mA	M1	ALS motor excitability
23	1	0	10	0	0	0	0	0	0	0	1	0	0	0	0	0	0	0	0	1	0	0	0	0	0	1	2mA	temporal, insular	autonomic system
24	0	1	21	0	0	0	0	0	0	0	1	0	0	0	0	0	0	0	0	na	1	0	0	na	na	1	2.25mA	frontal	cognitive fx and mood
25	1	0	16	0	0	0	0	0	0	0	1	0	0	0	0	0	0	0	0	1	1	0	0	1	0	0	1mA	Pre-frontal	affective info processing
26	1	0	18	0	0	0	0	0	0	0	1	0	0	0	0	0	0	0	0	na	0	0	0	na	na	0	1mA	M1	motor imagery
27	1	0	19	0	0	0	0	0	0	0	1	0	0	0	0	0	0	0	0	na	0	0	0	na	na	0	2mA	cerebellum	ataxia
28	1	0	23	0	0	0	0	0	0	0	1	0	0	0	0	0	0	0	0	na	0	0	0	na	na	0	2mA	Tempo-parietal	schizophrenia
29	1	0	45	0	0	0	0	0	0	0	1	0	0	0	0	0	0	0	0	na	0	0	0	na	na	0	2mA	Fronto-temporal	stroke
30	1	0	96	0	0	0	0	0	0	0	1	0	0	0	0	0	0	0	0	1	1	0	0	1	0	0	2mA	Pre-frontal	memory
31	1	0	37	0	0	0	0	0	0	0	1	0	0	0	0	0	0	0	0	1	0	0	0	0	1	1	2mA	Pre-frontal	Dual-task
32	1	0	36	0	0	0	0	0	0	0	1	0	0	0	0	0	0	0	0	1	0	0	0	0	0	1	2mA	Pre-frontal	schizophrenia
33	1	0	12	0	0	0	0	0	0	0	1	0	0	0	0	0	0	0	0	na	0	0	0	na	na	0	1mA	M1	M1 excitability
34	1	0	12	0	0	0	0	0	0	0	1	0	0	0	0	0	0	0	0	1	0	0	0	1	0	1	1mA	SMA	startle
35	1	0	77	0	0	0	0	0	0	0	1	0	0	0	0	0	0	0	0	1	0	0	0	1	0	1	1mA	Pre-frontal	attention
36	1	0	17	0	0	0	0	0	0	0	1	0	0	0	0	0	0	0	0	1	0	0	0	1	0	0	2mA	Pre-frontal	food craving
37	1	0	56	0	0	0	0	0	0	0	1	0	0	0	0	0	0	0	0	1	0	0	0	1	1	1	1mA	M1	M1 excitability
38	1	0	15	0	0	0	0	0	0	0	1	0	0	0	0	0	0	0	0	1	0	0	0	1	0	1	1mA, 2mA	visual, auditory	touch acuity
39	1	0	24	0	0	0	0	0	0	0	1	0	0	0	0	0	0	0	0	na	0	0	0	na	na	0	1mA	frontal, temporal	intelligence
40	1	0	11	0	0	0	0	0	0	0	1	0	0	0	0	0	0	0	0	1	0	0	0	0	0	1	2mA	Pre-frontal	oxygen consumption
41	1	0	34	0	0	0	0	0	0	0	1	0	0	0	0	0	0	0	0	1	0	0	0	1	0	1	2.5mA	thoracic	spinal plasticity
42	1	0	26	0	0	0	0	0	0	0	1	0	0	0	0	0	0	0	0	1	0	0	0	1	0	1	2mA	M1, occipital	face processing
43	1	0	32	0	0	0	0	0	0	0	1	0	0	0	0	0	0	0	0	0	0	0	0	0	1	1	1mA	M1	motor imagery
44	1	0	20	0	0	0	0	0	0	0	1	0	0	0	0	0	0	0	0	1	0	1	0	1	0	1	1mA, 2mA	intraparietal	visual attention
45	1	0	14	0	0	0	0	0	0	0	1	0	0	0	0	0	0	0	0	1	0	1	0	0	1	0	2mA	auditory	cortical excitability
46	1	0	10	0	0	0	0	0	0	0	1	0	0	0	0	0	0	0	0	1	0	1	0	1	0	1	1mA	SMA	startle
47	1	0	33	0	0	0	0	0	0	0	1	0	0	0	0	0	0	0	0	1	0	0	0	1	0	1	2mA	cerebellum	motor skill acquisition
48	1	0	24	0	0	0	0	0	0	0	1	0	0	0	0	0	0	0	0	1	0	1	0	0	1	1	1.5mA	Pre-frontal	memory
49	1	0	18	0	0	0	0	0	0	0	1	0	0	0	0	0	0	0	0	1	0	0	0	1	0	0	0.5mA	M1	M1 excitability
50	1	0	18	0	0	0	0	0	0	0	1	0	0	0	0	0	0	0	0	1	0	0	0	1	0	1	1.5mA	M1	spinal plasticity
51	1	0	20	0	0	0	0	0	0	0	1	0	0	0	0	0	0	0	0	1	0	0	0	1	0	0	2mA	Pre-frontal	naming task
52	1	0	16	0	0	0	0	0	0	0	1	0	0	0	0	0	0	0	0	1	0	0	0	1	0	1	1mA	M1	low back pain
53	1	0	40	0	0	0	0	0	0	0	1	0	0	0	0	0	0	0	0	1	1	0	0	1	0	1	2mA	Pre-frontal	cognitive fx
54	1	0	16	0	0	0	0	0	0	0	1	0	0	0	0	0	0	0	1	1	0	0	0	1	0	0	1mA	M1	cortical excitability
55	0	1	15	0	0	0	0	0	0	0	1	0	0	0	0	0	0	0	0	na	0	0	0	na	na	0	1mA	M1	MVC	* excluded TR > 2D subject mean
56	1	0	35	0	0	0	0	0	0	0	1	0	0	0	0	0	0	0	0	1	1	0	0	1	0	1	1mA	Parietal & frontal eye	spatial attention
57	1	0	10	0	0	0	0	0	0	0	1	0	0	0	0	0	0	0	0	0	1	1	0	1	0	1	2mA	Angular gyrus	arithmetic retrieval
58	0	1	30	1	0	0	0	0	0	0	0	0	0	0	0	0	0	0	0	1	1	0	0	1	0	0	2mA	M1	MVC
59	1	0	49	0	0	0	0	0	0	0	1	0	0	0	0	0	0	0	0	1	1	1	0	0	1	0	1mA	Pre-frontal	language learning
60	1	0	37	0	0	0	0	0	0	0	1	0	0	0	0	0	0	0	0	0	0	0	0	0	0	1	2mA	M1	migraine
61	1	0	19	0	0	0	0	0	0	0	1	0	0	0	0	0	0	0	0	0	0	0	0	1	0	0	2mA	F10	object detection
62	1	0	41	0	0	0	0	0	0	0	1	0	0	0	0	0	0	0	0	1	0	1	0	1	0	1	2mA	Pre-frontal	working memory
63	1	0	16	0	0	0	0	0	0	0	1	0	0	0	0	0	0	0	1	1	0	0	0	1	0	0	---	Frontal eye field	saccade task
64	1	0	15	1	0	0	0	0	0	0	0	0	0	0	0	0	0	0	0	1	0	1	0	0	1	1	2mA	M1	pain
65	1	0	20	0	0	0	0	0	0	0	1	0	0	0	0	0	0	0	0	1	0	1	0	1	0	1	2mA	Pre-frontal	schizophrenia
66	1	0	60	0	0	0	0	0	0	0	1	0	0	0	0	0	0	0	0	1	0	1	0	1	0	0	2mA	Pre-frontal	moral judgment
67	1	0	20	0	0	0	0	0	0	0	1	0	0	0	0	0	0	0	0	1	0	1	0	1	0	0	1mA	M1	cortical excitability
68	1	0	11	0	0	0	0	0	0	0	1	0	0	0	0	0	0	0	0	na	0	0	0	0	0	0	1mA	M1	cortical excitability
69	1	0	8	0	0	0	0	0	0	0	1	0	0	0	0	0	0	0	0	1	0	1	0	1	0	1	1mA	M1	cortical excitability
70	1	0	9	0	0	0	0	0	0	0	1	0	0	0	0	0	0	0	0	1	0	0	0	1	0	1	1mA	Visual	cortical excitability
71	1	0	15	0	0	0	0	0	0	0	1	0	0	0	0	0	0	0	0	1	0	1	0	1	0	0	2mA	M1	pain
72	1	0	10	0	0	0	0	0	0	0	1	0	0	0	0	0	0	0	0	1	0	1	0	0	1	0	1mA	M1	Parkinson's gait
73	1	0	6	0	0	0	0	0	0	0	1	0	0	0	0	0	0	0	0	1	0	0	0	1	0	0	1mA	M1	Stroke motor fx
74	1	0	33	0	0	0	0	0	0	0	1	0	0	0	0	0	0	0	0	1	0	0	0	1	0	0	2mA	cerebellum	motor learning
75	1	0	91	0	0	0	0	0	0	0	1	0	0	0	0	0	0	0	0	0	0	0	0	1	0	0	1mA	M1	motor skill acquisition
76	1	0	27	0	0	0	0	0	0	0	1	0	0	0	0	0	0	0	0	1	0	1	0	0	0	0	2mA	frontal, parietal	stop smoking
77	1	0	16	0	0	0	0	0	0	0	1	0	0	0	0	0	0	0	0	1	0	0	0	na	na	1	2mA	M1	pain
78	1	0	14	0	0	0	0	0	0	0	1	0	0	0	0	0	0	0	0	1	1	0	0	0	1	0	2mA	parietal	spatial navigation
79	1	0	2	0	0	0	0	0	0	0	1	0	0	0	0	0	0	0	0	1	1	0	0	1	0	1	1mA	parietal	numerical profeciency
80	1	0	12	0	0	0	0	0	0	0	1	0	0	0	0	0	0	0	0	1	0	0	0	1	0	1	1.5mA	parietal	numerical profeciency
81	1	0	18	0	0	0	0	0	0	0	1	0	0	0	0	0	0	0	0	1	1	0	0	1	0	1	2mA	parietal	lateralized brain fx
82	1	0	12	0	0	0	0	0	0	0	1	0	0	0	0	0	0	0	0	1	0	0	0	1	0	1	1mA	M1	dopamine receptor activation
83	1	0	9	0	0	0	0	0	0	0	1	0	0	0	0	0	0	0	0	1	0	1	0	0	0	1	2mA	Pre-frontal	food consumption
84	1	0	24	1	0	0	0	0	0	0	0	0	0	0	0	0	0	0	0	na	0	1	0	na	na	1	1mA	M1	SCI motor recovery
85	1	0	12	0	0	0	0	0	0	0	1	0	0	0	0	0	0	0	0	0	0	1	0	na	na	0	2mA	M1	Fibromyalgia pain
86	1	0	45	0	0	0	0	0	0	0	1	0	0	0	0	0	0	0	0	1	1	0	0	1	0	1	1mA	Pre-frontal	math anxiety
87	1	0	24	1	0	0	0	0	0	0	0	0	0	0	0	0	0	0	0	1	0	0	0	0	0	0	1.5mA	M1	M1 excitability
88	1	0	15	0	0	0	0	0	0	0	1	0	0	0	0	0	0	0	0	1	0	0	0	1	1	1	1mA	Pre-frontal	memory
89	1	0	81	0	0	0	0	0	0	0	1	0	0	0	0	0	0	0	0	1	1	0	0	1	0	1	2mA	parietal	Multi-task performance
90	1	0	18	0	0	0	0	0	0	0	1	0	0	0	0	0	0	0	0	1	1	1	0	1	0	1	1mA	M1	Word-retrieval
91	1	0	19	0	0	0	0	0	0	0	1	0	0	0	0	0	0	0	0	1	0	0	0	1	0	0	2mA	M1	Motor learning
92	1	0	17	0	0	0	0	0	0	0	1	0	0	0	0	0	0	0	0	1	0	1	0	1	0	1	1mA	M1	motor activation
93	1	0	15	0	0	0	0	0	0	0	1	0	0	0	0	0	0	0	0	1	0	0	0	0	0	1	1mA	V1	amblyopia
94	1	0	17	0	0	0	0	0	0	0	1	0	0	0	0	0	0	0	0	1	0	1	0	0	0	1	1mA	Pre-frontal	working memory
95	1	0	26	0	0	0	0	0	0	0	1	0	0	0	0	0	0	0	0	1	0	0	0	1	0	1	2mA	M1	motor control
96	1	0	42	0	0	0	0	0	0	0	1	0	0	0	0	0	0	0	0	1	0	1	0	1	0	1	1mA	M1	schizophrenia
97	0	1	15	0	0	0	0	0	0	0	1	0	0	0	0	0	0	0	0	na	0	0	0	na	na	1	1mA	M1	pain
98	1	0	12	0	0	0	0	0	0	0	1	0	0	0	0	0	0	0	0	1	0	0	0	na	na	1	2mA	M1	stroke
99	1	0	19	0	0	0	0	0	0	0	1	0	0	0	0	0	0	0	0	1	0	0	0	0	1	0	1mA	Pre-frontal	vigilence
100	0	1	59	0	0	0	0	0	0	0	1	0	0	0	0	0	0	0	0	1	0	1	0	0	0	1	1mA	Pre-frontal	pain
total	90	10	25.94	6	0	0	1	0	0	0	93	0	0	0	0	0	0	0	2	78	19	30	1	56	14	60
